# Supplementary material for: KRT6A Is a Biomarker of PAS Progression and Enhances the Invasive Ability of Trophoblast Cells
Source: Cells. 2026 Jul 2;15(13):1204. doi: 10.3390/cells15131204 (PMC13359832; doi:10.3390/cells15131204)
Supplement: Supplementary file 1 [file cells-15-01204-s001.zip]

Archive with 3 entries (2 files):
- cells-4284109-Supplementary Tables/
- cells-4284109-Supplementary Tables/cells-4284109 Supplementary Table S2.xlsx
- cells-4284109-Supplementary Tables/cells-4284109-Table S1.pdf
