# Supplementary material for: KRT6A Is a Biomarker of PAS Progression and Enhances the Invasive Ability of Trophoblast Cells
Source: Cells. 2026 Jul 2;15(13):1204. doi: 10.3390/cells15131204 (PMC13359832; doi:10.3390/cells15131204)
Supplement: Supplementary file 1 [file cells-15-01204-s001.zip › cells-4284109-Supplementary Tables/cells-4284109 Supplementary Table S2.xlsx]

## Sheet: Sheet1
RowNames	sample66_0_mid	sample107_0_late	sample120_0_mid	sample118_0_late	sample127_0_mid	sample93_0_late	sample128_1_mid	sample119_0_late	sample129_1_mid	sample114_0_late
SSC5D	36621.6	31645.1	27883.2	42591.8	25957.1	18846.8	20004.4	28673.5	15083.5	20975.8
FITM1	29480.6	25512.1	26614.1	21845.9	25512.1	25862.7	25512.1	15298.8	25512.1	16869.5
A2ML1	64868.1	2293.14	3583.17	9735.29	47756.7	492901	10841.6	7874.21	26549.7	26549.7
ERVH48-1	0	0	5219.46	13270.7	0	0	21683.2	0	0	0
PDLIM1	0	0	0	76308.8	0	0	0	0	0	0
MASP2	124827	112127	106861	80930	63335.6	74808.4	90647.2	79511.5	110156	101729
RAB27B	0	0	0	21401.3	0	0	0	0	0	0
SIRPB1	0	0	0	9405.17	5352.2	2867.99	2512.34	5782.51	0	0
CLIC1	75270.1	12349.6	40645.9	336426	141733	34752.3	118495	30113.8	34752.3	34752.3
EIF3F	0	0	0	0	0	0	0	0	0	0
MATN2	0	0	0	948.554	0	0	0	0	0	0
QSOX1	149197	171767	149700	205221	144045	162115	131755	134091	127484	130400
MANBA	18985.5	23545.9	11744.8	21652.5	16216	15334	15375.5	16552.2	10879	18390.1
CHL1	35938.2	41116.4	44124.2	54575.3	45258.9	42335.6	47576.7	39387.1	69971	70908.7
SDCBP	4779.2	0	10099	18348.2	16078.6	11153.3	0	0	0	2652.48
RNASET2	8947.41	9411.05	7626.82	7031.51	7378.58	4610.47	7378.58	11634.3	7378.58	3217.4
CCL21	0	0	0	6702.66	12491.2	14179.2	6071.48	0	0	7241.96
PODXL	82210.4	78989.2	101414	75137.8	52347.5	80766.3	64738.1	89303.2	94484.2	91240
FCN1	10837.6	16663.4	16663.4	5633.71	7593.23	16663.4	16663.4	27665.3	16663.4	49626.9
CES2	0	0	0	2650.67	2650.67	8864.52	6134.06	0	0	6108.47
PDXK	0	0	0	36154.3	8397.46	0	0	0	0	0
ISLR	15964.8	17691.1	23335.7	34714.6	22188.8	28286.3	21748.6	24017.9	17621.5	30622.2
NHERF1	0	0	0	47395.9	19743	0	0	0	0	0
TPP1	5946.95	11736.7	6503.08	10035	12297.1	11356.6	4291.29	7699.99	7769.25	7769.25
NRP1	49375.4	55516.7	43539.2	44798.7	29857.3	37440.2	35700.9	50827	46189.8	52779.8
APOL1	329096	400477	162511	636924	296885	226900	754096	150069	1.18885e+06	253876
PSMA7	12103.3	18376	12259.6	15806	15598.1	6679.45	7958.14	12769.1	7903.6	8757.94
LECT2	16680.2	20283.5	27403.2	20020.3	18117.1	24175.1	18989.6	17916.9	34543.3	26877
PLXNB2	29133	36282.2	28052.2	39090.1	33650.7	33382.5	27649.2	31478.2	21557.3	16708.8
ARPC1B	20621.4	0	0	27318.5	23285.2	3739.47	3131.68	0	0	0
ARPC2	14538.8	0	4190.74	47598.4	34826	2986.4	0	0	0	0
ARPC3	9617.05	6132.7	5266.65	83544.2	14002	9617.05	11518.5	9617.05	9617.05	3713.46
ADAMDEC1	18225	28746.7	19347.7	30488.7	22690.3	24489.7	24170.2	26241.6	28118.7	29288.9
CHAD	6998.62	10391.1	6903.29	6903.29	9886.44	10749.5	6903.29	6903.29	6903.29	6903.29
NCAM2	13311.4	21809.1	13007.6	16486.7	13571.7	15003.9	19049.7	15094.9	11888.1	22717.1
STX7	0	0	0	17282.6	0	0	0	0	0	0
CCL16	15656.7	6942.25	6129.19	7440.94	6942.25	5477.34	6942.25	3263.05	6942.25	4748.41
ARPC5	15073.1	15073.1	21031	180821	8724.96	13339	15073.1	14038.3	15073.1	10805.1
PLXNB1	18772.9	15627.6	22527.3	25506.4	20083.7	24756.2	12943.5	17092.2	15087.9	19257.1
ADAM12	340398	477248	347506	548223	431686	515316	148934	179497	152899	136183
SPINT1	79406.6	108079	43324.1	112441	48166	54627.7	29707.4	41756.9	28799.9	29536.4
TREH	1353.58	0	0	2267.22	0	3826.53	0	0	0	0
AKR7A2	0	0	0	10867.6	17023.8	0	0	0	0	0
TGOLN2	0	0	0	0	0	24724	0	0	0	0
B4GAT1	28147.9	31467.9	40665.5	27897.2	26331.4	26119.2	25144.8	25150.8	25318.7	30772.1
ACTN4	8340.45	0	0	4304.79	5761.27	0	0	0	0	0
KRT86	0	0	267134	0	0	9153.11	0	0	0	0
CALU	0	0	0	0	3862.2	0	0	0	0	0
CD5L	262096	333934	545464	642663	859951	598802	1.90089e+06	630230	1.77204e+06	478390
XPNPEP2	13311.5	22052.2	22052.2	16319.7	15304.8	16928.4	43958.8	46446.3	83937.5	70366.7
GMFG	10351	0	4237.13	76719.7	78123.9	0	0	0	0	0
SUSD5	5044.17	5044.17	5044.17	4972.99	5044.17	2618.82	5044.17	5044.17	5044.17	2299.95
NRP2	22355.4	26258	12723.8	15529.1	21459.5	17768.3	23246.7	16508.2	15529.1	15405.2
MAN1A2	13882.6	23993	2346.84	31743.1	16587.8	17188	16587.8	18188.5	16587.8	15146
SNX3	0	0	0	11511.4	0	0	0	0	0	0
SYNCRIP	0	0	0	11017.1	10764.6	0	0	0	0	0
PLOD3	0	0	0	0	0	10814.4	0	0	0	0
PLIN3	9333.17	9333.17	6180.33	60615.8	51901	10364.6	9333.17	6123	9333.17	4042.39
FCMR	2569.24	0	0	0	6732	6111.46	0	5311.08	0	6588.67
ZG16	12302.5	12302.5	24112.3	26116.2	11204.6	5203.16	12302.5	10655.4	12302.5	12302.5
CUTA	0	0	110630	0	0	126579	0	90511.8	0	0
FCGR3B	14942.8	16241.1	16241.1	14554.6	10077.9	14245.5	104451	21634.8	16241.1	13049.7
LILRB5	23442	23078.6	17446.4	18901.8	11460.3	12621	28557.5	18340.1	21555	16745.4
WDR1	36969	10006.1	21191	133957	82197.5	22232.8	31508.4	14453.5	21866.6	11532.3
CPNE3	0	0	0	27739.6	18534.7	7058.64	0	0	3036.21	0
ICOSLG	37336.8	36133	41006.1	30798.9	35307.2	33682.8	38211.8	36473.3	51456.2	46738.4
GGCT	29669.3	22280.5	17321.8	21351.9	50001.7	22361.8	21663.7	22280.5	22280.5	11242
SEMA7A	44152.5	72646.9	39489.7	76353.7	47189.4	50217.1	28206.2	32975.4	16060.7	21016
CILP	0	4795.63	0	8128.99	0	5504.15	0	3034.35	8316.48	0
PDCD6	34743.8	2885.97	37159.1	28138.7	43482.2	23393.5	34743.8	6380.7	36073.6	37242
ALOX12B	2001.26	0	0	0	13751	0	0	0	0	0
TBCA	0	33146.5	0	16353.4	10294.6	3131.92	0	5414.02	0	0
ENTPD5	0	4156.54	152741	259121	2635.9	0	0	3046.8	0	2635.9
SH3BGRL	20542.7	20561.4	20952.9	144255	76979	12154.5	14891	14891	14891	6115.65
FLNB	0	0	0	42799.2	0	0	0	0	0	0
CS	0	0	0	0	0	0	0	0	0	0
ERN1	53733.4	42950.8	14509.6	22151.8	251587	109858	3.04443e+06	42196.6	4806652	36468.5
CLN5	15547.6	7223.04	7223.04	5977.03	2079.95	6634.49	7223.04	7223.04	7223.04	5970.7
TNFRSF21	11573.8	0	0	0	0	14387.3	0	0	0	0
SCGB2A1	0	0	0	0	0	4098.88	0	0	0	0
PGLYRP1	27558.9	27558.9	18746	40446.1	28714.5	26802.9	71405.1	27992.6	34913.3	38598.6
CREG1	3612.55	0	0	0	78217.3	30787.7	3612.55	0	0	0
FCN3	1.16571e+06	1.19345e+06	924214	506088	413125	608550	839181	771897	1.13437e+06	1.00537e+06
IDH1	18378.9	10467.9	10099.2	37386.1	24012.7	10992.6	9050.71	9508.75	10634.9	9864.67
ATRN	222461	202404	280563	247153	211631	201848	271572	245775	309488	274823
CPD	10738.2	0	0	3299.63	0	4788.65	0	0	0	0
KRT36	0	0	1.1065e+06	0	0	4822.21	0	0	0	0
STC2	0	0	0	31123.6	0	0	0	0	0	0
ECM2	15007.8	17603.1	14308.4	26402.1	15215	15545.2	12895	9054.83	12895	15055.9
LRIG2	7459.74	7422.51	4128.18	0	0	0	0	0	0	0
CLSTN1	9819.81	9010.83	11923.1	9615.31	8154.32	8306.08	9010.83	34020.9	9010.83	9451.78
APOL3	37310.2	31936	52363.4	103874	44926.5	38297.5	62122	61978.1	26569.5	37670.6
LYPD3	68591.6	132401	53813.2	135136	45525.9	53284.6	51918.9	24332.3	48814.3	64857.5
PGLS	0	0	0	47513.3	23970.5	4661.8	0	0	0	0
PAPLN	7117.84	5815.87	3996.17	5815.87	9970.2	6250.1	5815.87	5815.87	5815.87	5815.87
APOM	451493	420994	529974	520090	256642	251131	1.6314e+06	385556	1.74395e+06	567741
H6PD	16190.6	14293.6	22669.7	14143	13526.4	16050	18616.5	15370.3	23085	28967.8
VNN1	157735	135272	76482	84697.9	44670.4	40257.7	74705.2	92333.6	29430.2	27178.8
FSTL3	7719.23	14320.3	8632.82	31897	20669.7	19752.2	9835.68	8864.57	8997.08	8465.36
OXSR1	0	0	0	0	6275.52	0	0	0	0	0
CAVIN2	28932.3	0	5380.23	7579.78	0	0	0	0	0	0
OLFM2	20050.6	16148.3	15414.8	28679.2	16148.3	9735.33	40051.7	37948.3	9061.95	20699.2
EFEMP2	7932.56	8583.96	22984.2	22414.7	25156.4	14904.1	9182.56	9182.56	9182.56	7565.69
SCGB1D1	0	0	0	0	0	0	0	0	5896.43	0
SCGB1D2	0	0	0	0	0	3812.63	0	0	0	0
RECK	19952.6	12280.8	11788.5	15216	10388.8	1449.96	61193.2	11729.8	14712.7	15582.8
IL18BP	0	0	0	0	6681.92	7300.58	0	0	0	0
ADH1B	0	0	0	0	55391.4	0	0	0	0	0
LDHA	38370.6	40699.2	29526.9	178452	131966	30960.9	38478.4	29655.1	32558	26544.5
ALDH1A1	20570.5	20570.5	28022.6	31597	32471.6	18534.8	20570.5	21516.7	56007.4	14529.2
GLUD1	0	0	0	0	4784.78	0	0	0	0	0
GSR	22411	25091	18439.1	40809.9	30964.6	14869.5	32547.8	22594.9	27299.3	22627.4
SOD1	16849.7	18302.1	25103.6	68733.5	35641.6	24996.7	22461.3	26085.7	22461.3	24978.2
CP	1.16515e+06	1.14457e+06	882492	911426	1106123	1.07769e+06	1374128	1.27025e+06	1.18147e+06	1.07867e+06
F8	15715.4	20205.3	15643.3	10618.4	9948.05	11813.1	14460.7	12319.8	9125.22	11693.4
OTC	0	0	0	0	0	0	0	0	0	0
F13A1	52599.5	36103.8	53960.2	73264	64624.4	60570.1	158116	61790.9	166849	82283.1
PNP	26490.3	26765.5	27813.1	108372	68890.1	31088.1	28141.8	24624.4	26715.1	24657
HPRT1	6344.77	5121.51	6441.76	26666.4	20861.3	7182.67	4159.06	5726.06	6344.77	5517.63
EGFR	25236.9	30075.8	21561.2	28096.7	17591	23321.5	13458.4	17698.5	12550.9	17484.4
PGK1	41376.4	34163.3	40488	382492	252563	32374.3	39121.1	33105.8	61379.8	24203.9
AK1	0	4295.35	0	5586.77	0	0	0	0	0	5188.94
LALBA	23929.5	7817.25	16689.3	47669.2	22146.8	22146.8	6653.85	22146.8	22146.8	4873.09
F2	1.39882e+06	1.29461e+06	1.32069e+06	1.11457e+06	1.21502e+06	1.36193e+06	1.15331e+06	1.25691e+06	1314359	1.55106e+06
HP	349691	413480	171578	335457	2.02126e+06	1.03959e+06	33334132	487989	29351960	438460
HPR	64491.9	75522.3	32441.6	55417.5	260041	184189	2.21879e+06	74199.4	3.87788e+06	191404
F9	492264	519785	483198	472206	406582	426061	553978	500838	530942	473618
F10	414368	405850	467416	435806	428246	385229	507921	523544	489321	418534
CFD	122656	137410	179472	240090	137847	220461	163050	176985	198655	286970
PLG	2525706	2.24429e+06	2939725	2.37857e+06	2228972	2199340	2.31928e+06	2.58144e+06	2424581	2.74012e+06
F12	948345	1.05966e+06	1.13652e+06	911646	744881	746214	1.00541e+06	1.02823e+06	703458	752983
CFB	1.1358e+06	1.20595e+06	1.22159e+06	954277	1.10708e+06	1.01685e+06	1.52081e+06	1763300	1.18967e+06	1.24732e+06
CA1	82148.3	150292	211435	420980	357274	267030	194299	187377	197239	202784
CA2	20959	30683.7	44265.8	85424.9	61169.3	48047.9	40816.2	33000.1	36907.4	43504.4
SPINK1	0	0	10862.1	13706.1	0	0	0	0	0	32909.5
SERPINC1	1.04653e+06	1080752	1.12532e+06	879532	911305	1.12026e+06	855258	956943	942196	1.21396e+06
SERPINA1	3.37337e+06	3.92033e+06	1.70088e+06	3.42336e+06	2982448	2.34071e+06	7199128	2.59934e+06	6950683	2.46866e+06
SERPINA3	647869	665430	735127	520947	682682	712129	1276560	1.08285e+06	1.00766e+06	848821
AGT	1.08205e+06	924746	879112	1.1251e+06	881087	1.039e+06	760221	718881	934509	899201
A2M	365362	358162	1.5672e+06	377481	545672	415650	7319449	971090	8813857	1.474e+06
C3	1.60425e+06	1.96087e+06	1.94444e+06	1505201	1.76588e+06	1315850	2108780	2174293	2.25063e+06	2.09065e+06
C5	686885	657426	671391	512970	659192	728933	730755	748762	645226	622991
TIMP1	59987	68526.4	72968.1	116083	67124.6	68934	65125.3	70322.7	63851	58464.8
CST3	99767.8	122703	108365	167056	152664	159324	104494	97082.7	102303	86079.7
CST4	0	0	0	0	0	0	0	0	0	0
CST1	0	0	0	7711.15	16801.2	17679.5	0	0	37434	0
CSTA	24029.9	20485.1	30117.3	25213.9	37274.9	26972.9	70640	26651.8	63768.7	9703.74
KNG1	2030884	2.05344e+06	2.81265e+06	2.4269e+06	1967303	1.85086e+06	2.29685e+06	2303668	2.55406e+06	2255606
LDLR	14609.2	22014.1	9080.2	24204.4	14950.6	16157.6	14779.9	12557	14779.9	13395.1
CGA	845673	1.1126e+06	264222	920289	315539	554847	165846	353203	76578.1	130935
PRL	35221.7	22554	115779	39688.7	20563.3	33095.6	7098.75	16157.1	22561.5	8625.26
IGF2	854803	149284	1048654	864418	698567	554702	780420	967118	746639	1.16414e+06
JCHAIN	152228	203957	247575	174883	687211	458253	5169709	284394	3.20657e+06	425263
PIGR	57224.2	55683	25244.2	44426.6	89350.2	77817.6	362875	28013.7	397970	56523
HLA-B	4485.39	7122.09	11854.4	16928.1	7175	6331.83	25153.5	6054.35	6331.83	11422.9
HLA-DRA	0	0	0	0	0	0	0	0	0	0
HBD	15906.4	29845.5	22435	66435.7	202694	77104.3	1.44745e+06	36050.7	1798005	42365.4
HBE1	88179.5	37656.1	186847	145247	427466	239633	1691030	98433.9	2.21857e+06	192435
MB	7473.23	7350.76	7350.76	3404.36	7350.76	2311.62	7350.76	7350.76	7350.76	7350.76
COL1A1	46516.4	71445	46706.6	164255	120958	95304.3	38721.5	35271.9	40123.1	41336.9
COL3A1	16785.7	22847.1	19494.7	48696.8	35438.6	25946.8	22847.1	27006.6	22847.1	21360.6
KRT14	83166.2	96763.4	79190.1	63072	221997	122343	210719	74168.2	138047	64902.2
KRT6A	67741.5	111382	92045.7	73157.3	316186	90309.6	124353	123026	95328.8	86946.1
LMNA	0	0	0	0	29172.8	0	0	0	0	6227.37
APOA1	1873597	1.91789e+06	1.47782e+06	622207	916760	447551	9421766	931709	10203880	1.83083e+06
APOE	997782	1.11678e+06	436695	1.26634e+06	1.05304e+06	961707	512030	820763	646833	496277
APOA2	2.94159e+06	1.7477e+06	2655012	1.19636e+06	1.24565e+06	799606	8125891	1.29721e+06	6023612	1.99249e+06
APOC1	2.04063e+06	486816	1.14222e+06	3.13634e+06	2.39622e+06	1.52903e+06	3811636	1.79871e+06	1.96929e+06	1.40363e+06
APOC2	1.41564e+06	1.24484e+06	521992	1.89432e+06	1.02533e+06	879879	1.56444e+06	913878	1.2186e+06	570686
APOC3	1.87251e+06	1.5638e+06	693356	3.95772e+06	1.86346e+06	1.17638e+06	2241995	1.18517e+06	1.80171e+06	712627
FGA	1.04143e+06	1.15679e+06	849659	700238	765225	736397	333940	814630	421900	619401
FGB	693667	1.23429e+06	977162	734527	776536	828093	379176	846660	452915	678942
FGG	634403	1.06966e+06	897558	640333	688185	717683	331494	822431	385767	640015
MBP	152747	0	0	0	0	0	0	0	0	0
SLC4A1	0	0	0	17581.7	0	0	0	0	0	0
CRP	1.21337e+06	1.15301e+06	495012	377193	907446	580803	2.17093e+06	2.49266e+06	1.03224e+06	1.23042e+06
APCS	2.02979e+06	1.94699e+06	2161391	2.07774e+06	1.72688e+06	1.75292e+06	2532504	2.08349e+06	2.39332e+06	1.89957e+06
C1QA	454562	431653	410279	355886	359262	544673	321377	492556	639171	625137
C1QC	1.57493e+06	1.58015e+06	1.60153e+06	1268362	1.64237e+06	1.6062e+06	2.17045e+06	1.86193e+06	2.56426e+06	2.47043e+06
C9	889453	907832	1.00687e+06	763242	1.05807e+06	959980	1.28785e+06	1.33895e+06	1.05803e+06	989937
APOH	1424260	1.55542e+06	1.64684e+06	1.52709e+06	1.42289e+06	1.41869e+06	1.98209e+06	1.75756e+06	1.73719e+06	1.72365e+06
LRG1	1.56613e+06	1.64056e+06	1.2596e+06	1.29482e+06	1.30397e+06	1.33443e+06	1.92583e+06	1.7828e+06	1.59699e+06	1698381
FN1	509491	2.11751e+06	442303	347147	611442	622593	257273	630459	295264	659638
RBP4	1.05671e+06	899516	1.77503e+06	1.38955e+06	1.44117e+06	1.20625e+06	1.4369e+06	1.01153e+06	2037361	1416289
AMBP	1.00093e+06	996325	1164909	1.24099e+06	1.40974e+06	1.26292e+06	1.04335e+06	1.15866e+06	1132874	1.07997e+06
ORM1	85099.5	57764.9	125488	89846.1	62385.9	92290.7	32399956	114824	24322974	103405
AHSG	3742374	4.02846e+06	3.47718e+06	3.36587e+06	3.8003e+06	3032969	4.03733e+06	2940798	5.40202e+06	4324572
TTR	489667	362612	493084	492940	422365	460542	211495	509327	958649	493065
ALB	241978	188438	256690	239297	251857	302592	173823	266299	704534	302603
AFP	72208.6	104969	24551.9	84020.3	36101.2	36914.8	28111.6	16379.3	40258.7	37814.4
GC	4.14873e+06	4.02058e+06	3.9875e+06	4415429	3.87301e+06	3.19242e+06	4.21444e+06	4229765	5.08502e+06	4.60051e+06
PPBP	401103	111191	678245	2.5584e+06	1.10551e+06	524196	603052	693948	312056	324660
PF4	90293.2	11985.8	93793.2	333126	156398	95356	22219.6	86592.4	92043.2	44741.1
TFRC	124840	103794	85127.5	270154	52231.9	77982.6	262984	188459	146346	89414.4
TF	1.9818e+06	1.69253e+06	757680	2.66622e+06	322449	92053.3	15957071	338221	15645184	945845
LTF	36602	38465.5	51060.1	149462	50813.5	33887.2	48871.6	47944.2	61871.2	51613.8
HPX	2.92531e+06	2.87268e+06	3.80438e+06	2.99606e+06	4.14925e+06	3754375	4097519	3.43935e+06	4728175	4.50607e+06
FTL	10637.7	10637.7	10637.7	10637.7	46607.8	24160.6	10637.7	1866.42	10637.7	2545.29
FTH1	0	0	0	0	28934.3	5050.47	0	0	0	0
PRH2	0	7729.66	34498.5	0	44126.1	0	0	0	0	0
ANG	63418.1	78766.6	94630.5	116566	79982.6	89962.7	75731.4	77031.5	64838.5	94913.2
F11	200174	157457	176715	148498	70494	167490	163067	194950	210488	220426
KLKB1	512125	647450	689001	537049	568360	745482	708854	662154	877313	835291
SLPI	18292.5	33016.5	27236.5	34307.6	57538.1	26623.2	55212.2	33459.8	33016.5	29025.9
C4BPA	877846	908057	1.06631e+06	604719	922514	825470	1.04013e+06	837882	975753	636245
VTN	1.13277e+06	1.37597e+06	1.35018e+06	1.37864e+06	1.46059e+06	1264084	1.12291e+06	1.41179e+06	964545	1.35066e+06
CAT	46743.1	54658.7	51394.4	118618	103759	74687.4	43593.4	43947.6	44854.4	52656.9
GBA1	18763.8	11890.8	15211.4	13780.9	30452.5	0	0	7638.06	0	28162.4
FUCA1	39059.1	52636.7	62603.6	61298	47976.5	54647.6	34582.8	37538.2	34994	38944.2
PROC	138435	105826	142952	111459	107635	135288	122315	106919	140302	143852
ALDOA	60330.3	42963.9	36479.6	237182	183875	41449.4	54038.9	43727.6	24812.3	31601.2
CSTB	0	0	0	4730.87	45042.2	0	0	0	0	0
ANXA1	7167.06	1020.15	37720.9	559918	414247	20807	15804.7	11229.1	15804.7	3940.61
APOB	707142	739411	795715	879010	686433	834665	782691	861486	853158	831546
PRNP	1700.99	0	0	5571.61	2659.21	0	0	0	0	0
SOD2	39643	38901.3	24461.6	56776	71934.8	22225.4	29966.6	34423.4	45019.4	37651.6
LCAT	169415	177968	147819	109208	100834	91735.8	379124	98370.7	504503	137048
HRG	853796	771127	1.11147e+06	517186	293820	315002	1.54426e+06	2.15277e+06	355064	404945
A1BG	2.63111e+06	3.23278e+06	3.63293e+06	2.98325e+06	3437629	2.97468e+06	3.47409e+06	3.06672e+06	3.70775e+06	3.56787e+06
KRT6B	134857	109035	123427	94391.9	332533	144721	454087	131787	378636	130130
KRT1	306210	390039	273904	231563	699582	517125	812825	295010	583351	255246
VWF	87586.3	461144	63273.5	180354	156652	126297	46564.2	61106.1	54283.1	62886.9
SHBG	1.42904e+06	1.74352e+06	1157140	1.25295e+06	891306	840672	1.139e+06	1.14502e+06	1093244	1.09525e+06
GAPDH	49025.9	39933.1	26342.3	151279	148610	28868.5	52947.2	24035.3	37177.4	19845
ASL	0	0	0	10632.2	0	0	0	5359.37	0	5192.82
CAPNS1	11118.8	13212.1	12316.3	40544.4	22687.8	6588.06	14985.8	12316.3	12316.3	12316.3
AMY2A	10890.7	24781.7	46954.7	24781.7	24781.7	21814.1	24781.7	24781.7	24781.7	24781.7
HSPB1	6675.4	10931.5	4921.39	10416.8	168650	8089.46	10931.5	8456.3	10931.5	10931.5
IGF1	127858	33810.9	113881	149463	120956	96762.9	57926.1	89735.2	52892	98502.2
ALDOB	21707.3	16356.7	24968.5	33934.4	36705.1	31362.7	30308.9	48523.2	22758.5	29336.6
APP	3288.22	0	0	10950.8	0	7467.61	0	0	0	0
ARG1	31354.4	33180.7	19407.6	40948.8	45386.6	40778.6	40143.2	23250.2	24323.8	16762.3
APOD	271334	320956	261127	285316	321328	251995	1.56033e+06	227028	1448040	240924
ITGB3	0	818459	0	18418.8	2300965	39933.3	0	2.70305e+06	3671030	2.97825e+06
S100A8	98799.7	59314.7	282722	6358192	5.49671e+06	264547	147700	150204	99467.3	79600.2
SERPINB2	70124.4	88438.9	51569	62496.4	60594.8	59060.8	51432.7	42444.7	34167.4	25541.7
SERPINE1	7349.78	2786.78	7349.78	25298.4	16077	8112.48	7349.78	7349.78	7349.78	7349.78
SLC25A5	0	0	0	0	50121.1	0	0	0	0	0
SERPINA5	36839.7	123534	298998	327546	259937	202064	103591	251002	239714	443823
SERPING1	411736	720808	757978	578322	703907	803332	757046	746890	874366	754153
CFI	728370	728101	758919	784286	870175	905832	999527	1.0413e+06	768756	869279
F13B	303464	316206	337202	274551	297772	282418	341759	349374	325192	308244
MPO	8979.29	14311.4	17940.1	33781.4	30195.7	17169.6	28417.8	34459.9	19698.7	16042.7
ALPL	11652	1980.01	4387.05	8103.28	12696.3	8673.93	2219.22	5252.13	6085.21	1911.63
ALPP	12474.5	32683.5	28889	41831.8	41567.1	48370.4	24150.1	27200.9	16797.1	10066.9
ICAM1	66519.2	62584.4	59616.8	76577.6	88265.2	83893.1	61368.2	104606	88118	108279
RPLP2	0	0	0	0	0	0	0	0	0	0
REG1A	30073.2	26851.9	27283.9	19914	23144.7	26625.7	23456.6	23316.1	34266.7	24927
CLEC3B	486937	459899	558198	532441	537810	496061	624827	584188	769185	739673
SERPINA7	858035	788758	920950	721534	929204	908982	994320	942145	958884	909015
SERPIND1	832725	719965	702111	711631	784219	817300	765457	782703	768441	884781
ITGB1	23520.2	19472.4	17043.5	23073.8	13481.6	14329.3	28806	19076.5	15395.3	22521.5
KRT18	264096	236425	167880	89526	169481	209066	169481	169481	169481	111358
BCHE	237770	213027	226571	160282	199595	223090	244434	229020	225115	257231
GLA	7256.72	0	5461.31	18998.9	0	8137.89	0	4114.93	0	12219.6
GSN	558381	551613	608891	758045	597525	577584	655221	629156	747091	862422
ATP5F1B	15171.8	0	0	0	29861.9	0	0	0	0	0
C2	544404	523477	524282	486400	422992	461295	538333	558736	422640	455974
S100A9	45968.1	30259	185718	3.44075e+06	3051679	140743	69852.9	106706	47884.9	52115.3
S100A6	17998.6	23240.6	33745.8	511368	362363	29182	31381	21423.5	31381	27288.5
APOA4	1.44338e+06	1.59489e+06	2.10622e+06	3.23338e+06	1.48491e+06	1118305	1871109	1.95975e+06	1.22455e+06	1.41354e+06
CKM	12853.7	7552.19	7552.19	4350.43	7552.19	3706.45	7552.19	7552.19	7552.19	8356.17
ENO1	45385.4	48597.2	33482	467938	406043	36780.6	36919.2	25543.4	36916	20205.7
PYGL	0	0	0	31766.8	23104	34114.8	0	0	0	0
GPI	13238.3	8942.18	21744.4	314576	210065	15213.2	20307.3	19327.7	16590.7	18556.3
TPM3	32367.9	10407.4	6100.96	106857	56267.8	0	0	0	6100.96	0
CRH	0	0	0	27123.7	0	5854.29	0	0	0	0
HEXA	20041.7	52779.4	23557.9	31718.1	27862.8	28531.3	20041.7	21959.7	20041.7	15962.4
DBI	0	0	0	45809.3	25480.3	6677.76	0	7396.47	0	0
FABP1	0	0	0	0	10165.2	11644.9	0	0	0	15905.3
LDHB	65497.8	64947.6	62187.1	113084	79856.4	61994	81448	62218.2	67582.6	62972.1
GPX1	0	0	0	8948.58	0	7586.24	0	0	0	0
PROS1	414077	382406	393771	314547	339395	306276	503196	401266	461359	381710
P4HB	23091.8	21491.2	18483.5	28229.3	24945.2	18407.6	16608.4	17346.3	17641	10710.6
ASGR2	75119	79290.7	94160	81864.9	47624.6	58325.6	65004.3	78745.1	58595.4	82252.1
CSF1R	352089	429753	236087	294541	228465	281028	254962	243466	141797	128379
CTSD	89269	82622.3	57361.4	67807.3	72832.8	48653.9	65827.1	51100.6	45042.9	39830.8
ANXA2	15493.6	16214.9	11736.1	14588	70889.8	14508	27940	12973.4	23998.7	12214.5
C8A	563041	602707	682717	438883	562836	590484	688953	745136	573617	586206
C8B	554426	492401	626807	415200	497576	552857	514189	600507	566318	564374
GP1BA	137243	167755	185342	263567	146811	140767	200164	216521	245558	216781
C8G	1.25142e+06	1.29626e+06	1.55217e+06	1.09226e+06	1.24467e+06	1.37324e+06	1.40406e+06	1.6481e+06	1.40992e+06	1.45076e+06
CAPN1	28942	105439	14645.9	57840.9	52018.9	19584.5	21096	20171.3	19584.5	17866.5
TUBB	0	0	0	92525	36112.9	0	0	0	0	0
CA3	0	0	0	7668.41	0	0	0	0	0	0
PRSS1	0	0	0	93440.4	0	57027.1	0	0	0	0
PRSS2	0	0	22607.1	938.671	24757.7	9480.89	938.671	0	0	0
CSN3	0	0	0	0	0	0	0	0	0	1904.94
PSAP	30884.6	34283	22019.1	39118.7	32144.3	18710.2	27212.7	27879.6	20824.4	23634.8
HEXB	47784.2	58766.5	57597.3	82206.7	73444.8	99797.6	27274.2	38960.6	27729.4	35659.7
CTSL	5171.85	50780.7	21666.9	49005.8	17320	9938.22	17320	19529.3	33407.9	16149.8
PFN1	172694	149100	120466	2.06556e+06	1.00835e+06	97406.6	161995	84361.4	46323.5	39005.1
BPGM	11032.1	20031.3	35166.1	42098.7	37681.4	26137.8	70715.8	26305.8	34453.1	35845.9
CTSB	27837.1	32127.9	22457.3	46911	36982.8	21240.7	22924.3	25462.2	23159.9	22249
HSP90AA1	14917.1	12223.7	13637.7	14802.1	37133	16786.5	12223.7	12223.7	10707.4	12223.7
UMOD	21469.9	18800.1	41998.2	17125.2	21132.9	21874	37262.7	34805.7	21623.4	22401.1
LAMB1	23928.2	21385.2	23325.2	33885.9	29885.4	30459	18465	20129.5	20893.3	21569.9
RET	30267.9	25136.3	32591.5	27878.1	19230.1	25219.9	33923.6	19123	25219.9	25219.9
TPM2	0	0	0	8413.11	0	0	0	0	0	0
THBS1	50008.4	26929.1	95835.4	351966	118986	77069.4	63746.3	75575.7	40368.7	44435.9
RNASE1	28620.6	30604.5	38378.1	58672.6	43449.2	53503.5	65887.7	43534.9	62367.8	46527.9
COL1A2	0	0	0	23049.4	45862	0	0	0	0	0
ANXA6	0	0	0	50974.4	37914.7	0	0	0	0	0
CD55	35374.2	11165.5	23008	34326.3	27245.3	18958.7	29829	12172.9	26054.3	24564.5
SERPINA6	796543	859943	877843	1.46421e+06	544920	506507	1.06207e+06	722565	839252	582542
SLC3A2	35149.4	40318.4	32411.5	39067.8	31060.9	32164.7	31737.7	23281.3	29557	26885.9
GUSB	14990.9	26311.2	11077.8	10919	15134.5	33320.8	26311.2	11823.8	26311.2	15657
HSP90AB1	21527.5	23843.3	14061.8	52816	51224.2	17910.1	22854.8	11302.2	16711.9	15028.6
ELANE	0	0	0	0	0	0	33062	0	69169.7	0
MMP2	50151.4	48287.5	46057.8	77032.1	37922.3	48014.4	32583.1	35962.7	26654.6	40600.1
SOD3	285750	305437	30680	81409.6	73427.1	73336.4	45476.5	34485.1	81206	69744.5
CTSG	11632.3	11632.3	11632.3	9684.76	4041.34	22943.2	11632.3	11632.3	11632.3	9624.51
ADH4	0	0	10088.7	0	0	0	0	0	0	5177.97
INHBA	0	0	0	7595.09	0	0	0	0	0	0
MGP	142619	74377.3	142619	486329	186434	139655	64563.5	187749	51909.9	145488
ITGA2B	2022.37	0	0	7911.37	0	0	5199.55	0	0	0
LPA	287794	396146	60651.1	942305	84792.2	97017.1	139242	56146.9	227570	87109.2
PLEK	74027	34788.9	20457.5	140863	19622.1	12665.6	20890	26092.4	20457.5	20457.5
CD14	198482	194120	229512	269208	217022	198522	211327	215354	196903	196448
COL4A2	11653.2	0	15523.2	15454	0	11060.4	0	0	0	12953.4
MET	28102.7	26997.8	33061.6	33548.5	26062.8	31541.6	35479.8	39185.8	22067.5	29328.5
CFH	2.46643e+06	2.56467e+06	2.65009e+06	2.13748e+06	2485276	2.28226e+06	2.72989e+06	2984172	2.51672e+06	2.64322e+06
FCGR3A	112715	98746.4	122133	89754.4	92407.7	97208.3	158862	130633	111077	125991
ITGA5	7101.3	15182.9	6373.35	18287.1	6373.35	16840.7	0	0	0	0
VIM	4101.71	5730.39	5730.39	14142.7	20054.9	5170.59	10396	1961.04	31002.6	3421.23
SERPINF2	801960	831232	932710	665605	709285	807942	581688	731724	762383	812608
F7	121629	130300	104948	125356	95477.3	99759.6	129439	120983	110386	112388
ANXA5	15874.3	186041	19937.9	51901.7	45510.2	13369.8	15874.3	15874.3	15874.3	15874.3
KRT16	28888.9	19770.8	33367.9	33353.1	177835	44024.2	164863	24015.4	101511	32334.9
IGFBP1	29060.4	85887.7	208564	48850.8	18095.5	125342	36254.6	21140.5	65208.5	58513.2
RPSA	0	0	0	8859.59	11372.2	0	0	0	0	0
IL6R	10048	13166.6	19024.5	13166.6	8861.71	15588.6	12637.4	13166.6	13166.6	9292.34
ENO2	52493.9	0	82999.9	41239.3	59678.5	48587.8	0	7619.5	0	0
DBH	44493	50639.7	71941.6	102565	10733.5	9647.52	73190.1	95068.6	72494.7	74190.2
GSTP1	24027.5	14955.9	37795.6	402321	316162	36401.8	32146	32796.3	45536.7	12494.8
LGALS1	20769.5	24464.5	24199.6	80028.7	56968.3	19411.2	26663	21155.2	29835.8	25733.3
HMGB1	0	0	0	0	5503.12	0	0	0	0	0
PAEP	48656.5	11379.2	24904.8	99822.8	25194.6	5532.06	10415.1	10858	32517.8	54954.8
SPARC	28405	21439.1	40009.1	116015	41363.5	25830.9	32610.5	30985.9	21687.3	24735.8
ANXA4	0	4634.39	0	33966.5	48236.9	5925.8	0	0	0	0
CSF1	13864	12261.1	12261.1	14426	14553.1	12712.7	21238.6	11670	12261.1	13283.4
PDGFRB	14977.4	5376.66	11213.4	13948.8	18475.1	14105.8	7086.36	11213.4	19417.9	20634.6
DLD	3000.29	0	0	0	4204.96	0	0	0	0	0
HNRNPA1	0	0	0	47522.6	12485.9	0	0	0	0	0
CTSH	31587.5	15813.6	15064.1	25204.9	8047.3	15090	15813.6	15813.6	15813.6	15813.6
C1S	528794	555951	535504	556972	673952	671702	592328	592449	695467	717629
LTA4H	18154.5	21277.1	19753.3	95302.8	78793.2	19736.6	21251.4	24673.2	13909	18635.3
ALDOC	16729.8	15650.2	15370.8	87086.1	22599	15370.8	15370.8	12533.9	15370.8	15370.8
C4A	1.1226e+06	1.19579e+06	802642	717431	1.17956e+06	1.11977e+06	3.11879e+06	2.91812e+06	1.35359e+06	1244394
C4B	414235	575206	223239	240767	327487	360730	1.77026e+06	1451081	684903	666379
PGA3	32768.1	20104.3	21667.3	22016.8	12986.3	29734.6	20041.9	20041.9	20041.9	20041.9
SAA1	20245.6	25567.8	28680.1	53789.7	35865.9	17492.8	459642	91525.8	455334	114307
SAA2	0	0	0	0	13909.3	0	119595	4026.31	100681	0
SRGN	25496.8	25496.8	102157	30660.3	25715.8	25277.7	25496.8	71929.8	25496.8	80053.8
GAA	12555	8309.42	7073.38	7202.5	5271.17	6479.84	7073.38	7073.38	7073.38	7073.38
SPP1	33657.1	32574.4	33104.9	34599.8	32574.4	39003	32574.4	32574.4	32574.4	32574.4
PTPRF	33398.7	55463.1	29050	54230.5	36195	41240.4	26771.1	30878.1	21728.1	20955.7
TXN	40123.2	25860.7	32534.6	90126.7	89746.4	30813	87197.9	37361	37610.7	23431.4
CTSA	14453.4	15282.1	24817.5	17635	17644.9	7632.49	16890.2	13250.8	15088.6	7049.09
C7	608191	691002	593584	657957	646728	674559	641420	565497	492749	442612
PRKAR1A	0	0	0	7772.73	12450.4	0	0	0	0	0
CHGA	15201.2	13635.1	12039.4	19454.1	12003.8	7562.64	12003.8	17344.4	10647.5	8598.14
TFPI	28439.2	16896.1	34366.5	44568.1	36772.5	23472.3	27032.1	27460.4	42080.2	26255.5
PF4V1	117249	45369.6	196332	694024	340304	150574	54508.9	158391	158391	50538
KIT	15030.1	17254.5	19885.4	13043.3	10455.4	10703.5	22260.8	21843.6	17813.2	19600.4
ESD	13457.4	1.38335e+06	164714	148480	61625.8	40255.6	34823.8	133891	175197	128265
HSPD1	0	0	0	0	0	2885.53	0	0	0	0
CLU	809449	1.01557e+06	963108	836589	1.02207e+06	893144	557177	879106	448604	657138
GHR	17703.7	17882.4	17162.2	17882.4	9362.58	12775.7	8195.01	30918.7	26801.5	18061
HSPA5	40658.5	38439.4	85552.6	70334.9	51114.1	43274.3	62477.4	55930.9	52053.3	46610.4
LAMC1	21196.1	33302.5	16320.9	47335.6	23677.9	22729.4	16085.8	13915.7	12367.4	16532.9
HSPA8	15728	14611.3	13968	79857.1	66232.6	11519.1	12524.8	10163.5	25784.9	10128.6
SLC2A1	0	0	0	12589.2	3862.49	0	0	0	0	0
EPB41	0	0	0	0	3562.57	0	0	0	0	0
PYGB	0	0	129529	48703.6	38595	26821.3	0	15712.3	0	0
MBL2	265177	360389	313875	298435	321488	286151	98059.7	135563	142557	210242
LAMP1	105056	78558.2	71822.5	91669	102416	78882.3	47344.6	82636	54099.7	72681.9
FGFR1	10753.8	38186.2	24035.1	29494.9	19510.4	21624.6	16727.7	13854.3	11913.7	39420.8
G6PD	12488.3	0	1020.38	42206.3	46900.8	6323.25	0	0	0	0
PSG1	1.92038e+06	3.10488e+06	1.37122e+06	2.05408e+06	1.6313e+06	1.95191e+06	601737	857296	375567	400793
PSG2	773763	1.41299e+06	883481	863940	1652034	1.69954e+06	303964	502615	222862	340490
MTHFD1	0	0	0	5632.95	3313.86	0	0	0	0	0
CETP	27460.5	27046.9	24979.9	11983.3	12739.5	8357.72	36369.5	31138.9	31813.3	24926.6
SCGB1A1	0	5361.32	0	7725.29	12526.7	21312.1	0	14609.9	0	5361.32
IGF2R	30437.4	32960.5	28239.3	55568.3	29890.4	32028.4	26537.7	26344.7	31267.9	35786.6
COL6A1	35259.4	34032.6	25490.4	62601.6	28348.5	34390.2	24496.7	27778.6	13083	18523.5
COL6A2	10818.4	10198.5	10198.5	8303.21	15367.6	14009.5	10198.5	10198.5	10198.5	10198.5
COL6A3	32465.2	32772.9	25061.7	52065.4	32451.4	35539.8	35625.5	30688.1	32480.5	30699.7
F5	105192	110742	120123	118540	114295	124768	39350.8	100658	45464.1	108607
PIP	23583.8	12409	15007.8	10147.7	35975	40484	134748	16991.2	145634	6319.96
FCGR2A	153125	109104	103584	138758	74663.6	109104	264925	108815	147942	109392
ANXA3	5014.33	0	8947.09	206961	193019	17384.5	0	0	0	4559.28
ACTN1	65842.1	18996.2	8478.63	136640	48806.5	11751	27887.9	11494.1	11480.8	4724.67
ACE	19919.8	19240.2	22180.3	34574	21011.3	20508.9	20990	22577	20990	22082
CDH1	41954.9	51161.9	77089	64111.3	43449.8	44668.6	34210.3	55828.4	48151.1	46537.9
PEPD	48395.3	41510.6	34489.9	49540.5	37795.4	35727.7	49513	43138.7	58620.3	59929.7
LAMP2	334695	157366	165011	293856	144613	274079	150307	196038	191947	215538
RNH1	16901.3	20839.8	15762.5	59822.8	53616.2	14900.8	15870.2	14605.5	18488.7	12640.1
BMP1	34768	63261.9	17335.1	39377.4	17822.2	18029.5	8935.64	16778.4	19468.7	11886.5
NCAM1	50422.8	60973.6	51873.1	60127.3	54384.5	47929.3	49148.7	44591.3	44685.4	49126.6
ICAM2	58356.3	63834.8	66047.1	61734.5	57115.2	52944.2	53332.5	46905.5	62927.8	51290.2
VCAN	13350.8	4608.98	16765.3	12361.4	43267	50187.7	16980.2	20891	16980.2	7846.92
EEF2	10826.2	0	0	32698.6	33001.1	13882.9	0	0	0	0
KRT10	484716	506149	291902	200671	878097	419098	651962	301155	496819	228195
KRT13	263329	441892	275333	146904	573985	280209	454238	188340	399258	135731
KRT5	74337.4	127378	80364.1	53324.8	234843	137809	189220	77926.1	129597	78488.3
PDIA4	5214.61	0	2375.73	0	12019	7395.56	0	4942.31	0	2375.73
C6	644826	748334	643511	551907	659022	614134	472971	458154	625426	644032
CEACAM1	19643.4	32626.3	21027.5	14716.1	25003.8	21004.6	23617.8	26421	23617.8	27708.2
TPT1	0	0	0	24501.2	14349	0	0	0	0	0
ALAD	11173.7	15591.1	13330	38358.4	29411	24664	19363.2	13159.2	24939.2	18228.8
PRG2	4224708	3.05536e+06	1.66978e+06	8935025	4940740	6033044	1.86938e+06	1.59068e+06	1.89776e+06	1.73795e+06
LCP1	95639.7	84372.3	72139.9	282398	211616	79772.8	92323.5	101069	80854.6	83191.7
PLS3	11298.2	4610.68	3542.12	8215.12	8400.31	8705	6282.36	6282.36	6282.36	5786.93
APEH	7714.42	10877.5	9963.43	9390.52	10834.9	6314.85	9963.43	9963.43	9963.43	9963.43
CD59	21154.4	21551.2	31377.7	37931.1	26717.7	32070	23923.5	31424.4	39703.4	26020
SELL	217203	254993	239252	222521	313994	207102	471008	349606	288613	310194
MIF	33956.5	7069.11	42058.5	443939	172696	40042.9	39017.3	26628.4	24932.5	26153.6
FOLR2	11663.4	3629.93	9439.45	8546.24	8152.48	9276.2	10893.2	9235.36	10893.2	8865.73
CD99	0	0	0	0	0	0	61337.7	0	0	10403
PRKCSH	19084.6	23776.1	17344.2	38137.4	25288	28050.8	22126	24119	25927.1	21992.4
HCLS1	0	0	0	49826.2	15088.6	0	0	0	0	0
CPM	12324.5	10286.8	10286.8	13412.6	10286.8	10380.6	5688.9	6205.24	10286.8	6267.87
NID1	63076.3	98328.2	51269.1	112785	70735.8	73220.7	43295.1	47666	37750.8	42144.5
AKR1A1	0	0	5393.42	28892.5	11757.1	0	0	0	8383.56	0
NCF1	0	0	0	4406.55	2923.78	0	0	0	0	0
PKM	42185.8	29978.5	23870.7	186388	156393	22911.3	43929.2	17818.8	24015.7	15449.6
HSP90B1	65415.8	75839.4	31123.3	68992.4	55220.9	53858.2	40478	42291.9	44671.8	46184.8
IDE	0	0	0	85797.2	25860	12103.4	0	6572.56	0	1280.04
IL1R1	0	0	0	2833.65	0	0	0	0	0	0
MMP9	8000.32	20000.9	48621.6	165308	75163	38978.9	29723.1	30982.2	61392	66534.2
JUP	15761	34829.9	26933.6	17376	76428.9	43141.8	58932.4	22713	43059.6	23817.7
CPA1	6290.68	0	0	0	8388.57	0	9398.38	0	0	0
FABP4	1641.43	0	0	8715.67	35185.4	3237.72	0	0	0	2989.4
ANPEP	52823.7	66955.1	46152.3	57211.8	55049.6	55502.9	56039	53178.2	78721.5	76671.8
PVR	130443	102581	117487	155906	81043.8	71131.3	122544	90764.8	110839	115808
RAC2	533.015	3045.95	5851.56	38654.8	7999.57	0	0	533.015	0	0
CPN1	391225	422081	522286	371035	530034	535128	445294	376873	463477	470804
B4GALT1	71759.2	47022.9	41853.9	100128	86037.2	60942.8	27537.4	42491.6	38816.3	24317
CD46	12369.3	48255.7	7716.8	37227.5	0	0	0	3310.51	0	0
NME1	16741.4	23853.3	28381.2	113243	72959.3	8905.56	16001.1	16545.7	25993.6	15753
IGLL1	827192	1.05554e+06	28248.8	113019	151864	106196	2456592	153965	1.20839e+06	68687.4
RPS2	0	0	0	0	28655.5	0	0	0	89574.8	0
ST6GAL1	40891.4	0	0	0	31328.7	0	0	0	0	0
DSP	17006.8	29672.3	22672.3	17917.5	74235.7	40043.3	59080.4	21230.1	50049.1	20131.3
MUC1	0	15217.7	0	20077.2	0	10770.7	0	0	0	0
TIMP2	27181.2	32259.9	26210.4	39351.5	31025.7	31018.7	24428.4	21175.6	25694.3	19675
CD44	571449	494590	503608	443143	388980	411304	680032	522637	795285	477292
SELP	6905.03	10454.8	9663.9	12490.6	9335.49	7795.54	13290.7	10250.3	16556.6	11710.7
ACAN	27642.7	30616.6	42702.9	34726.1	21017	29009.2	29325.6	31341.7	29325.6	37658.2
CBR1	0	0	1.56707e+06	12859.1	4167.54	244210	3536.33	0	0	0
PNLIP	0	0	0	0	0	0	0	0	0	0
H1-5	0	0	0	14833.5	10095.1	0	0	0	0	0
H1-2	0	0	11148.2	26135.8	15827.8	0	0	0	0	0
SELE	0	11771.1	15312.8	0	14963.1	8387.75	0	0	0	1623.07
FAH	28439.3	22083.4	15757.4	31668.5	23962.2	20358.8	35611.7	32921.5	24075	34756
STMN1	0	0	0	457.688	5252.32	0	0	0	0	0
GOT1	10884.6	60345	8880.14	17868	12270.9	10184.3	8543.78	7822.8	10767.2	8322.72
ITGA2	21690.5	13778.4	6528.78	8536.13	5842.48	6975.58	8441.17	4778.82	8441.17	5862.91
SMPD1	7089.21	8155.93	12152.1	11959.9	5897.77	5286.85	8155.93	8155.93	12471.2	3335.82
ENG	55501.6	124825	45354.7	148055	153542	162465	57983.9	70283.1	25249.1	35934.7
GM2A	28759	19728.9	15630.1	25500.3	37270.8	26247.4	9976.12	20594.5	25138	20401.1
CR1	0	0	0	0	7472.75	0	0	15252.1	0	0
LGALS3	0	0	0	0	33562.7	0	0	0	0	0
IGFBP3	421713	399984	482894	398233	322505	292424	274133	368772	402260	430874
FLT1	0	7008.65	0	20519	16980.5	44372.6	0	0	0	5002.61
IGFBP2	30690.3	26228.8	55018.1	58010.1	32052	38389.6	54067.9	46914.1	38274.4	45614.4
ARF4	0	0	0	4665.12	4743.28	0	0	0	0	0
RPL7	0	0	0	0	10824.9	0	0	0	0	0
VCL	56423.9	54126	28569.4	91693.3	54370.8	34355.5	50848.2	36063.4	23832.6	23421.2
LBP	286644	254992	127672	219689	225340	260296	396786	356336	230261	219553
IL1RN	0	0	0	0	3847.07	0	0	0	0	0
PGAM1	16643.3	16040.2	24501.6	197766	136777	12927.5	22490.5	16422.1	22490.5	15296.1
SDC1	94161.9	177940	110999	754149	1.2583e+06	1.43421e+06	39474.6	157383	157383	102258
ATF6	30130.8	21229	21229	29917.1	21229	9517.91	21229	43128.9	32197	10902.6
KRT15	925303	0	1.70925e+06	1.01664e+06	17881	190597	908632	0	0	0
KRT4	0	0	37438.3	5141.65	0	25173.5	0	0	31435	3052.3
PAM	19259.7	20486.8	16531.4	21768.7	16385	22390.2	14624.9	19733.9	10258.1	16647.9
CDH2	16051	22531	29024.9	28234.3	23311	18435.4	23311	31690.1	22077.9	20351.7
CD58	13240.4	16551.1	18851.3	17480.7	20710.9	15852	16551.1	19851.8	20111.8	16551.1
VCAM1	52098.7	56404.9	49502.5	61028.9	79942.3	75953.7	65002.3	58173.9	72473.9	60582.1
ORM2	149413	88317.4	149026	109040	123049	133415	43331796	204150	25342244	182350
AOC1	117636	112498	43525.2	192871	135419	154853	38325.5	44664.4	90158.7	102926
ITIH2	954043	1.0395e+06	1.49058e+06	1.51217e+06	1.59872e+06	1432358	1259985	1.27785e+06	1.49367e+06	1508055
ITIH1	707624	820781	829719	866640	846002	793771	786210	728850	977266	853622
NCF2	0	0	0	37232.1	22888.9	0	0	0	0	0
PI3	4853.62	5030.83	5030.83	4539.3	24290.9	15144	5030.83	5030.83	5030.83	5030.83
AMY2B	17737.2	14589.6	47850.4	51092.9	23272.8	34022.5	53475.7	35209	31284.8	27332.5
TYMP	12576.9	14383.2	10470.8	49612.5	56693.2	7250.11	10470.8	10470.8	10470.8	406.143
CR2	12752.3	16598.9	23965.2	19108.9	18553.8	24024.3	23055.9	16705.9	19864.9	21202.9
TCN1	4616.77	135374	3745.26	11659.8	5372.3	4130.64	3807.21	7682.23	5372.3	5372.3
TCN2	12688.4	10206.7	14430.5	8786.42	7520.57	11967.1	8301.86	9859.85	7221.67	6618.27
PSMB1	25800.8	32071.2	15936.5	11258.4	18562.8	23527	23344.2	25392	23344.2	23161.4
PZP	977152	622278	4.22469e+06	669135	59268.2	31108.9	653840	642395	772498	1.06642e+06
OGN	20069.7	19784	24036.2	40554.1	28175.7	35129.1	23070.6	29432.4	34904.2	35472.5
C4BPB	217026	189875	203842	138223	183841	163145	235036	189577	244608	138983
COL5A1	12061.1	8837.29	7936.52	32605.8	11635.6	18927.5	9697.24	5734.64	9697.24	6326.1
FLG	14054.2	27241.3	8548.6	6614.35	16458.9	8021.69	14323.4	9640.16	11702.2	6648.75
AGA	6953	5346.51	15854.2	5346.51	5346.51	5346.51	5346.51	4474.15	5346.51	5346.51
FLNA	21180.7	8090.94	11686.6	218541	19612.6	16892.8	33117	11892.8	13888.4	6820.38
EPHA1	15162.5	24204.9	26315.4	24871	19077.2	25736.4	10347.9	18519.8	21707.2	16057.7
VDAC1	0	0	0	0	0	0	0	0	0	0
BGN	6361.91	7574.12	9320.05	37497.9	23417.3	35796.4	6124.4	9355.44	6290.92	5543.59
PCMT1	18537.1	18537.1	8589.05	31492.6	37910.5	9602.62	18537.1	46131.8	18537.1	9855.94
TNXB	52323.3	38182.7	39988.5	109638	32627.4	43616.3	58841.6	55380.5	49754.6	51843.2
IDS	43253.7	50261.1	33787.3	56389.1	38386	45256.2	28126.8	30002.3	17386.6	23110.8
UBA1	8543.62	18058.5	8543.62	14176.3	39444.1	9928.39	8543.62	8543.62	8543.62	8543.62
GPX3	1.04208e+06	823726	845610	834943	629994	844554	903960	935574	890551	881706
ENPP1	2821.73	0	0	0	0	8590.42	0	33767.2	0	0
FGFR4	6576.56	6576.56	3667.23	5406.09	4626.86	3665.63	6576.56	4531.7	31658.4	6997.87
SPRR1B	22307	22307	22307	4886.13	229053	32175.3	22307	22307	22307	5568.8
HNRNPA2B1	0	0	0	92030.2	54800.6	0	0	0	0	0
IGFBP4	74383.4	54258.1	109321	161011	91241.4	98906.4	116035	89705.4	87365	110398
TGM1	12059.9	6160.42	9348.34	9457.05	14534	6832.53	16977.8	3459.23	9457.05	9457.05
CPN2	1.08301e+06	1145990	1320868	1.03276e+06	1.29737e+06	1.38258e+06	1.02651e+06	1.09375e+06	1.18486e+06	1.23002e+06
PROZ	268018	215349	314611	188931	300756	363602	181363	200832	250886	254138
MMP8	0	0	0	2830.81	0	0	0	0	0	0
MRC1	39094.6	44481	57429.6	48845.8	59788.8	54374.3	48500.1	38641.6	23497	28436.9
CES1	11696.9	10926.1	12726.2	18475	8156.29	12966.8	10336.3	13110.8	10676.4	10546.4
FBLN1	1.06764e+06	1.52413e+06	504486	1.08515e+06	629807	578163	419789	531276	399148	537777
CA6	22505.6	3465.61	7040.3	11397	11397	3275.51	16796.7	11397	37035.6	11381.3
PPIB	17311.3	18154.9	13796.6	60970.9	22935.3	14894.3	17221	16995.2	14016.1	7997.77
WARS1	13109.5	25481.6	9499.34	43195.3	18950.8	11205	5402.7	14944.1	8641.16	12758.6
CBLN1	9453.67	28406.4	25899.2	25899.2	25899.2	35152.3	42791.1	28736.2	53228.6	132316
PTPRB	6180.86	4894.21	4288.71	5385.46	4894.21	4728.07	4894.21	2666.65	4894.21	4538.37
PTPRD	0	0	0	0	0	0	0	0	0	947.998
PTPRG	45795	43823.1	52750.6	57250.7	44827.7	50655.9	48440.5	40357.4	37489	56826.2
PTPRZ1	15681	0	0	12005.3	21580.1	0	0	4644.16	0	7945.76
LORICRIN	46579.1	18865.5	42208.8	22896.1	68518.9	37976.4	38148.3	38148.3	38148.3	38148.3
AHCY	8170.42	8170.42	7798.32	27217.3	19772.8	9353.18	8170.42	8170.42	8170.42	8170.42
CFL1	57611	57433.1	53771.5	718132	415540	31282	102060	36213.1	30386.3	17904.9
LAMA2	12561.7	16920.8	12147.5	24262.7	14108.1	12423.4	9779.31	8350.86	11415.3	9807.3
PRTN3	4730.43	0	0	4519.88	1743.29	0	17585.5	0	0	0
GPT	7701.89	8276.38	8276.38	8276.38	7034.56	8276.38	6234.51	8276.38	8276.38	8276.38
CRHBP	34619.4	15822.9	43180.6	9481.34	13299.7	7954.68	37866.7	31219.5	32303.5	26495.1
IGFBP6	60933.3	56115.8	130730	155238	71924	96528.9	103335	96676.7	78165.2	100335
IGFBP5	63672.6	73922.5	88046.4	198630	84050.5	82676.8	46858.6	70816.1	101611	93505.4
ACP1	0	0	0	0	33234.9	15429.1	0	15670.3	0	0
TNC	30704.2	38596.2	24462.3	48483.5	30213.9	33514.2	31414.5	35687.9	17574.5	20207.1
AZGP1	1.98532e+06	1.97008e+06	2561682	2.35345e+06	1.98515e+06	1.94884e+06	2.43641e+06	2708778	2502788	2477410
ATP5F1A	0	0	0	0	5723.83	0	0	0	5558.47	0
CTSS	29170.2	25592	22535.1	24624.9	25290.8	22844.9	28903.8	26921.3	36339.5	29458.7
PSMA1	37716.4	24386.1	15691.5	23568.1	23249.6	23248.5	16144.2	12563.3	19173.8	8871.86
PSMA2	6203.57	8459.02	6395.44	8007.82	4235.09	6395.44	14168.1	6587.3	6395.44	6395.44
PSMA3	6490.14	8672.98	9326.3	6206.94	13384.2	8410.89	10313	9577.02	8410.89	6480.96
PSMA4	16401.5	12349.1	6786.06	15033	15348.5	12349.1	12349.1	9331.6	12349.1	4844.1
S100P	16837	24026	19656.9	186404	114911	19860.1	60988.1	17243.6	24026	24026
PTX3	0	2199.32	4915.71	11172.9	17039.2	12895.2	0	0	0	6233.32
MSN	29590.1	24423.7	18407.1	146913	131860	17937.5	22696.5	19970.3	23606.5	17299
RPL13	0	0	0	0	0	0	0	0	0	0
S100A4	23743.8	15953.7	31421.8	285222	159001	32006	30090.1	32943.3	16238.4	29732
MGAT1	6237.49	8612.97	8612.97	11723.7	8612.97	6882.7	10027.8	6490.29	8612.97	8612.97
TARS1	0	0	0	9829.17	0	0	0	0	0	0
EEF1G	0	0	6628.14	4850.71	2794.45	0	0	0	0	0
CNTFR	9621.33	9099.68	7361.12	15499.5	10211.7	8262.33	24737.5	8810.04	9099.68	23694.3
STOM	0	0	0	0	0	0	0	0	0	0
PON1	215138	208644	246827	354724	231235	171602	301453	342185	369942	171686
YWHAQ	0	0	0	64380.6	0	0	0	0	0	0
CALML3	0	0	0	13429.2	59468.1	3217.03	0	0	0	0
DPP4	33864.9	38451.2	29348.1	32265.6	32508.5	41064.5	35116.1	29226.4	43056.9	36494.9
CALR	28097.1	36178.6	29664	57970.8	38293.8	22908.5	41231	29700.9	33791.5	35417.6
CANX	0	0	0	0	39934	0	0	0	0	0
CFP	395201	413377	481092	319537	389504	381184	418693	469021	423342	544885
IL1R2	19206	21422.8	13813.9	23168.7	19317.4	21852.5	16184.3	13704.5	13007.7	15609.2
PSMB9	0	0	0	0	8680.21	5794.14	0	0	0	0
PSMA5	17396.3	16379.6	13823.5	23592.6	22362.6	11118.2	19150.6	13823.5	13823.5	13823.5
PSMB4	0	0	0	16214.8	6525.97	0	0	0	0	0
PSMB6	25493.3	18553.7	33964.8	28580.8	36561.3	17532.3	11803.8	25493.3	25493.3	16274.4
PSMB5	0	0	5466.32	10084.1	0	15176.7	0	8316.55	0	2775.85
GCA	0	0	0	26911.5	19346.9	29070.1	0	0	0	0
GRN	50407.6	86612.4	34106.2	84803.1	63283.4	55748.3	9259.85	29889.3	15590.5	31229
PTPRM	31433.4	30515	25634.4	25899.6	21619.3	19204.7	22373.3	24042.8	12993.9	23538.8
CCN2	18057.4	15530.2	23693.7	54597	10920.3	12905.2	18057.4	32139.9	18057.4	4840.32
PTPN6	253041	0	846.583	25179.4	16606.3	0	0	101859	0	82311.4
TKT	18758.1	21958.1	11897.7	115333	82900.9	14080.5	21973.3	19308.1	12627.9	15721.2
SERPINB3	0	0	0	0	22872	0	0	0	0	0
SERPINA4	342917	302142	369019	351464	313972	367838	326848	286248	337813	364659
EEF1D	0	0	0	1778.24	0	0	0	0	0	0
PRDX6	27652	29646.7	31779.7	104304	68810.2	42348.3	25074.7	22920.3	29560.5	22982.3
BLVRB	20251.3	44010	63368.3	148481	84393.3	51211.9	38753.1	47962	45349.5	57840.8
PRDX5	8877.08	0	3522.91	99743.6	71627.3	9809.91	5577.28	0	0	0
DDT	15650.7	14825.2	16311.6	67786.9	43963.5	26898.2	17830.8	22786.8	21486.4	27025.7
PRDX3	0	0	0	0	10509.2	0	0	0	0	0
RPL12	0	0	0	0	0	0	0	0	0	0
PEBP1	10938.5	17208.7	23715.2	89648.5	56609	17103.8	15669	17191.7	58124.9	21169.6
PDIA3	21904.1	19499.8	23421	44254.7	24952.7	19565.5	21040.8	18182.4	15810.3	21522.2
PPP2R1A	0	0	0	3446.91	2152.1	0	0	0	0	0
ADSS2	0	0	0	11619.7	64098.1	0	0	0	0	0
AXL	31188.1	25812.4	27418.6	36887.1	40980.4	26715.9	42055.6	39012.8	24483.7	19892.4
ADSL	0	0	0	0	0	0	0	0	0	0
SRI	0	0	0	25205.4	0	0	0	5239.82	0	0
SERPINB1	25704.4	7215.22	28794.2	523980	348230	25963.1	48977.1	12105	16677.2	11354.7
LCN1	37403.8	35510.3	21795.6	21582.1	35510.3	38749.8	62882.9	52084.1	83176.5	35510.3
CORO1A	59311.4	35995.5	21534.8	774594	353424	36983.9	31035.1	22214.3	22739.7	11727.5
GDI1	0	0	6426.58	32126	17368.5	13466	0	0	0	0
S100A7	69227.6	20992.5	50554.2	32447.3	169549	26516.4	54081.3	71057	35272.4	17662.5
ATIC	0	0	0	12826.4	7971.09	0	0	0	0	0
CASP14	29938.5	16831.6	20106.2	10029	32172.8	18243.2	27599.2	19829.5	17498.2	10026.1
YWHAB	82717.7	72649.9	44881.8	244342	271948	58520.1	33459.1	43251.4	70217.6	35182
SFN	0	0	0	0	68472.1	0	0	0	0	0
STIP1	0	0	0	12222.5	6071.27	0	0	0	0	0
S100A11	0	0	14262.9	168509	159558	18002.5	0	0	0	0
L1CAM	9223.6	13413.3	27131.5	18216.3	5523.64	12696.9	9223.6	3728.14	9223.6	9223.6
PRDX2	73106.6	119524	130191	291241	204337	202080	112446	112453	129619	131805
CDA	7152.17	0	0	86146.4	23879.1	12878.1	0	0	0	0
HPD	0	0	0	0	6832.97	0	0	1710.7	0	0
ICAM3	29075.9	10881.3	36549.6	23852.9	19876.6	23135.2	30876.1	24446.4	26528.3	28045.6
CDH5	156286	185005	135336	131092	103265	108280	122334	142402	133509	149165
MAN1A1	48120.9	55388.8	71825.1	53575.5	54461.4	66522.4	51801.8	68701.6	52986.6	61300.5
RNASE4	41425.9	25522	28567.2	38955.1	30692.6	40991.2	37897.6	37272.5	35163.9	47935
HSPA4	0	0	0	11222	0	0	0	0	0	0
SERPINB6	0	0	2149.95	6377.83	54872.1	0	0	0	2037.94	0
SFTPD	0	0	0	0	0	0	0	0	0	0
RPL22	0	0	0	0	0	0	0	0	0	0
THBS4	99035.5	93778	45924.4	178888	76617.9	52456	72010.9	61210.6	65517.5	84464.5
KRT9	123555	206847	176616	169199	238319	358377	570849	189873	427768	193813
SAA4	671156	589140	459272	428496	688527	481511	2.27763e+06	718113	2548049	502128
FBN1	14518.7	23302.6	15622.6	22436.7	15804.2	13392.4	9605.98	15631.3	14472.3	16511.1
FBN2	46211.6	79479.7	29472.4	42182.8	39181.8	29320.2	28636.8	26611.1	21838.3	18838
MYH9	0	0	0	43681.1	11024.9	0	0	0	0	0
TIE1	32949.8	36132.8	34388.6	16451.3	18022.4	19098.5	34050.4	27125.8	6895.48	26465.3
GLRX	14316	10039.1	17506.4	132917	99315.2	16702.1	19470.3	12387.7	14316	7558.61
IGFALS	901059	1.02209e+06	1.3039e+06	1.09316e+06	636538	770496	598373	767508	863776	982198
KRT2	219497	303189	161988	102720	289945	219478	520628	174658	373223	121760
FLT4	40275	67736.8	79242.2	91295.7	42242.1	41235	34185	38840.3	41287.9	39749.5
KDR	5986.7	0	0	0	3375.05	6276.78	0	8943.31	0	0
CHI3L1	10137.6	7230.28	9798.42	12159.1	5531.02	8786.84	9967.25	5041.33	9967.25	7962.01
GGT5	0	0	3000.42	0	0	1825.88	0	0	0	1204.88
RPL4	0	0	0	0	0	0	0	0	0	0
PGM1	0	0	0	25568.9	16757.9	8107.55	16699.7	12999.6	0	0
SERPINB5	0	0	0	0	0	0	0	0	0	0
SERPINF1	622510	616749	725550	1.03232e+06	687641	654591	719734	779023	622726	647436
CFHR2	531860	626562	288521	258560	665916	482819	692520	584768	309552	330031
TAGLN2	116372	78519.2	49099.2	328561	93409.1	29614.1	100346	47460.6	25684.8	19527.1
TALDO1	18737.9	21410.3	16547.2	91083.1	59294.6	15320.4	13228	17340.1	10871.6	20136.3
SNCA	8158.75	10253.1	10253.1	10253.1	21658.7	10253.1	24402.3	113598	12316.7	10253.1
ATP6V1A	0	0	0	0	10814.8	0	0	0	0	0
HSPA9	0	0	0	0	9683.14	0	0	0	0	0
COL15A1	8679.96	3847.7	4801.02	9579.37	10123.9	14807.5	9579.37	9272.59	9579.37	4267.72
COL18A1	25812.3	21795.9	38694.6	40037.4	37226.2	40320.2	39445.2	48905.7	43912.5	48056.2
CAPG	0	0	0	78742	43946	0	12938.3	0	0	0
IL6ST	37756	34990.4	37906.8	43323.2	33485.9	37256	39355.5	35696.2	39241.6	35052.2
GP5	26825.5	21738.6	30547.2	237170	30412.7	22229.2	12773.9	43797.9	30480	30986.2
CCT6A	0	0	0	0	0	0	0	0	0	0
RPL13A	0	0	0	0	16016.1	0	0	0	0	0
MDH1	18907.8	14203	18804.4	81285	67278.1	24840.7	18115	14070.7	18115	14314.4
MDH2	9982.97	0	13305.2	14402.2	16402	0	0	0	19349.1	0
PMEL	0	0	0	5005.64	0	0	0	0	0	0
LEP	9720.57	18199.5	42442.6	56997.5	10413.9	20680.6	33395.4	53751.6	41513	39655
MNDA	0	0	0	6086.09	0	0	0	0	0	0
PTGDS	164839	191590	238243	382273	256689	285010	263355	228962	210601	193856
CSK	0	0	0	0	0	0	0	0	0	0
NBL1	38740	36408.8	34021.2	59259.4	42663.8	56631.7	22117.7	27976.3	33256.1	21317.9
FOLR3	0	0	0	0	0	0	0	15345.7	0	0
HAL	6023.25	6680.74	5078.1	5078.1	11592.2	5869.13	5078.1	5078.1	5078.1	5078.1
LIFR	24948.9	17420.1	36385	14095.4	19855	20803.6	11498.3	1288.28	11498.3	11498.3
PRCP	24110.3	64233.1	29940.9	23066.5	19535.5	11381.9	17630.1	18281	18621.5	19489.1
MCAM	35432.5	45436.3	31716.4	41314.7	40206.8	34582	50517.8	40892.3	56688.5	49387.1
BTD	202553	174035	180195	172712	134022	178367	107483	154687	155197	186947
NAMPT	0	0	0	51192.1	27210.5	0	0	0	0	0
AFM	1.38465e+06	1.53152e+06	2.06372e+06	1.93656e+06	1.63057e+06	1.50461e+06	1.17847e+06	1.35907e+06	1.4979e+06	1.40618e+06
PPIC	17880.2	11709	4582.34	13144.9	5676.14	12517.6	11709	6188.31	11709	7233.9
USP5	0	0	0	0	0	0	0	0	0	0
CRKL	0	0	0	11694.8	0	0	0	0	0	0
NOTCH1	7441.03	11430.2	11309.4	11649.8	6848.25	6129.78	9648.36	10055.2	9428.73	9616.13
RPS9	0	0	0	0	3293.61	0	0	0	0	0
RPS5	0	0	0	0	13330.9	0	0	0	0	0
IQGAP1	0	0	0	18297.2	4199.32	0	0	60039.6	0	0
GYG1	0	0	0	35683.5	50426.7	0	0	0	0	0
CAPZB	4006.11	0	3063.33	32165.3	9218.65	0	0	0	0	0
LGALS7B	12679.2	17747.9	9248.3	3483.92	145764	12500.6	17747.9	17747.9	17747.9	17747.9
LIMS1	21896.3	14144	0	44192.9	0	0	19084.2	0	0	0
PREP	0	0	0	12564.9	0	0	0	0	0	0
ME1	7686.33	0	0	0	14711.7	2508.66	0	0	0	0
TFPI2	17510.3	0	0	6194.25	52777.8	41493.5	0	0	0	0
LEPR	0	0	8359.39	0	0	11286	0	0	0	0
GCLC	5604.7	5604.7	5604.7	10512.5	8220.63	6866.1	5604.7	2737.08	19413.9	5304.43
SERPINB4	18168.5	19856.6	28268.2	12585.2	277657	10839.6	41040.8	15225.9	21418	19856.6
SERPINB10	0	0	0	49050.4	28149.4	0	0	0	0	0
GSS	36287.2	48712.7	37559.2	53744.5	40694.7	34680.3	39941.6	31811.7	38124.4	32718.2
KRT6C	112809	96410.3	110827	76767.6	380035	147858	360915	92056.5	247831	73413.7
HSPA13	0	0	5966.09	0	0	12039.5	0	19024	1282.14	0
MASP1	191304	213706	175903	167483	116266	120446	156665	151114	156712	163842
ADGRE5	11893.2	11132.2	8451.44	7907.9	8988.45	8031.17	8031.17	5556.47	8031.17	8031.17
ALDH9A1	0	0	0	0	0	0	0	0	0	0
RPIA	6707.39	0	0	0	5388.84	0	0	0	32402.6	0
LMAN1	11761.9	15899.9	8077.74	16443	24199.3	26247.7	0	16180.4	4023.51	32491.4
CCT3	0	0	0	0	10348	0	0	0	0	0
MAN2A2	19290.5	15443.4	12136.8	16821.5	14406.3	19856.2	25651.7	17240.8	16948.2	18017.3
PSMB3	7618.17	799.817	10049.4	15569	29787.7	7355.77	10049.4	10049.4	10049.4	10049.4
PSMB2	17373.9	22102	18455.5	28617.6	19860	19473	19511.9	19110.2	17097.6	13412.7
COMP	45692.6	47183.9	27623.9	98846.7	67928.5	37741.2	52948.4	43803.9	52444.1	38952.5
KLK7	15392.1	0	0	3820.41	17533.9	16865.6	0	0	0	0
SELENOP	317795	231829	386483	319500	223823	175364	183628	217163	313680	293092
CAMP	89487.6	66769.6	74751.8	60166.6	54923.2	48107.3	64730.8	58590.7	61649	72301.1
MMP14	12251.5	12251.5	8943.42	12556.4	12251.5	15163.6	24177.3	8108.49	20147.7	7538.2
GDI2	9692.63	4132.59	10652.3	47323.6	46205.1	10995.4	9877.84	7815.98	9877.84	10991.7
SERPINB8	12929.4	5783.31	8343.31	112278	82615.1	8134.18	6447.14	5224.63	6819.21	3462.16
ST13	0	0	4084.31	17553.9	0	0	0	0	0	0
VASP	15105.6	2143.01	0	60849.5	22612.7	4020.9	19115.1	2143.01	0	0
BCAM	0	0	2729.11	18624.9	20109.2	6324.23	0	0	0	0
RPL14	0	0	0	0	41181.1	0	0	0	0	0
CCT4	0	0	0	8758.67	26265.1	0	0	0	0	0
RAB7A	0	0	0	26845.4	16769.4	0	0	0	0	0
GPC3	0	0	0	12623.8	34456.6	12061.3	0	0	0	0
HSD17B4	0	0	0	0	0	0	0	0	0	0
APLP1	0	0	0	0	3955.5	0	0	32873.7	10600.9	0
LUM	1.41423e+06	1.43746e+06	1.0627e+06	1.96856e+06	1504376	1.70719e+06	1.11721e+06	1136655	1.41022e+06	1.35755e+06
PGD	17846.4	23679.7	29781.9	456319	426578	26290.5	19766.3	15588.7	17483.7	10907.3
ARHGDIA	17536.2	0	8973.44	39874.4	65821.1	0	0	285800	0	0
ARHGDIB	47601.4	28846.9	47601.4	173318	138457	47601.4	71928.9	29041.8	47601.4	47601.4
HK3	29649.2	0	4792.4	43280.9	35068.3	6056.22	0	0	0	0
BLVRA	10459.4	7622.16	7693.47	44059	21985.2	10026.8	7622.16	6876.1	7622.16	10961.1
CTSC	30965.7	33418.8	10403.9	14117.2	13309.9	16498.6	15435.6	11035.8	17597.7	13825.6
CRISP3	205334	122399	234192	208796	194308	118400	199111	204710	346339	305443
CACNA2D1	14996	16820.1	15875.3	35196.7	16065.8	15950	21611.7	16486	32709.4	36850.5
USP14	0	0	0	19982.5	20373.9	0	0	7844.92	0	0
EPHB4	6397.41	9614.06	4879.84	12213.1	6397.41	11833.6	6397.41	5977.99	6397.41	5625.14
EPHA4	0	0	3170.22	0	0	0	0	0	0	0
NAGLU	55572.2	66792.2	87462.8	22747.3	56206.3	60470.5	59359.4	55151.1	49890.7	58213.5
AK2	0	0	0	18323.3	11719.8	0	0	0	0	0
APOC4	1.83611e+06	834724	404523	998299	516832	744656	413668	489380	309802	297592
PLTP	55666.7	43887	45582.4	43520.2	41898.3	37798.9	117862	34914.5	107926	50488.4
VCP	9091.33	0	0	21344.6	29138	0	0	0	0	1681.45
MFAP4	16351.2	14748.1	6386.63	37145.5	50290.9	38469.8	14748.1	14748.1	14748.1	14748.1
INHBC	86928.1	88491	40330.4	99740.1	81184.3	86419.6	56868.7	86073.7	76225	63454.1
LAMB2	15169.9	19994.8	12903	18365	12167.9	13176	12828.9	10513.3	13138.9	12876.1
CDH6	12970.3	17398.9	7193.8	16666.9	12572.1	12549.1	21737.5	15600.8	11940.9	11783.5
CDH11	6527.23	4614.7	7717.86	3592.36	9236.54	7614.5	7717.86	7760.11	7717.86	7717.86
CDH13	42712.8	53530.1	69350.3	60805	40618.2	34585.6	56546.3	51548.8	66429.1	65736.5
NPEPPS	7332.2	0	4918.45	14216	11503.6	6203.37	0	0	0	1627.34
FCGRT	8602.53	4491.27	5474.99	4666.17	4981.8	5977.11	7553.29	3804.69	7553.29	3899.15
BID	0	0	0	0	0	0	0	0	0	0
EIF6	0	0	0	0	0	0	0	0	0	0
INHBE	14514.8	16897.8	11395.6	34043.5	11892	22760.7	24215.8	15997.7	13008.4	9461.27
MTPN	665.37	0	0	56855.8	22455.8	0	0	665.37	0	0
ARPC4	31199.7	9250.24	4462.13	42533.4	34581.1	12336.8	9250.24	3710.85	9250.24	3358.83
TPI1	36432.7	28731.9	33439.3	211973	181259	36497.7	32968.6	25263.6	29532.8	19140.3
MYL6	0	0	0	51750.8	6948.04	4842.75	0	0	0	0
EIF4A1	25522.4	11999.8	22728.5	43006.3	103153	12010.8	22032.6	9689.76	11999.8	5667.94
PSMA6	22705.5	42920.3	12495.8	18845	25510.2	10149.5	29567.1	18123.2	16072.4	6789.4
CDC42	0	0	0	0	0	0	0	0	0	0
DSTN	8233.1	0	0	71790.5	13112.7	0	0	0	0	0
RAB5B	0	0	0	28868.1	11843.5	4158.67	0	0	0	0
RAB10	3793.27	0	0	12612.7	22905.3	4852.41	0	0	0	4429.94
UBE2K	0	0	0	3961	0	0	0	0	0	0
UBE2N	15428.1	15079.1	15079.1	36837.5	23094	14730	17230.5	12147.4	15079.1	10110.7
ACTR3	11956.5	9092.93	3941.63	25263.3	65002.7	12143.3	9092.93	5832.08	9092.93	3224.59
ACTR2	5839.24	0	3901.81	33683.2	35613.7	0	6700.75	0	0	0
RAP1B	7373.84	0	0	26596.4	12875.1	0	1522.42	6444.8	0	0
LYZ	239409	66743.4	217513	365183	250370	271662	344442	270986	321235	247180
B2M	184558	194654	266541	382092	272910	325779	465272	225934	224864	302456
NPC2	30198.9	35525.7	38374.2	44128.3	41320.4	35668.8	37064.6	36369.3	42825.4	32144
NUTF2	7221.3	0	0	11007.2	18057.6	9763.41	0	0	0	0
HNRNPK	0	0	0	30947.4	19494.2	0	0	0	0	0
YWHAG	145791	7816.1	11842.9	35479.5	28862.1	9824.92	0	0	7816.1	0
RPS7	0	0	0	0	0	0	0	0	0	0
PPP1CA	0	0	0	18277.1	5796.9	0	0	0	0	0
RPS16	0	0	0	0	29287.1	0	0	0	179163	0
YWHAE	17773.6	17956	16727.2	99392.6	72658.3	21915.8	72535.9	14300.8	17494.8	17215.9
RPS18	0	0	0	0	0	0	0	0	0	0
LSM3	0	0	0	6104.31	7009.15	0	0	0	0	0
SNRPD3	254271	90408.5	174964	23628.8	4405.62	121972	174964	174964	174964	191533
TMSB4X	62442.2	14865.4	71258.7	579535	490454	29336	171479	74881.2	9669.25	28486.4
RPL7A	0	0	0	0	15814.1	0	0	0	0	0
ETF1	0	0	0	18787.7	0	0	0	0	0	0
RPS4X	0	0	0	0	17441.1	0	0	0	0	0
H4C1	31180.6	19768.2	95849.6	19756.9	377349	26961.9	42028.2	15402.5	76320.2	19824.7
RAN	9562.85	7424.81	13349.1	33860.6	37862.8	11756.8	13553.3	20632.2	13553.3	2180.3
RPS28	0	0	0	15293.7	4021.17	0	0	0	0	0
GNB1	0	0	0	22699.2	0	0	0	0	0	0
RPL30	0	0	0	0	30801.9	0	0	0	0	0
RPL10A	0	0	0	0	0	0	0	0	0	0
RPL11	0	0	0	1500.39	8575.55	0	0	0	0	0
PPIA	38183.2	34475	40142.4	317321	188495	27744.3	47550.2	28066.3	28645.5	24503.5
FKBP1A	18448.7	16053.2	2028.96	56426.1	48344.7	10796.3	16053.2	16053.2	16053.2	16053.2
GRB2	0	0	0	76686.5	38796	0	0	0	0	0
RAC1	0	0	0	64064.6	81567.1	0	0	0	0	0
YWHAZ	49117	53410.6	53440	399580	235452	34348.6	101745	115198	57068.8	46011.5
EIF5A	14841.6	13253.8	12935	40401.1	38909.4	9460.08	18593.2	7718.1	27038.7	9790.56
RACK1	0	0	0	8074.56	26296.5	0	0	0	0	0
ACTG1	388030	241573	159227	1.26555e+06	679569	192268	299831	137936	148483	111862
UBE2I	0	0	0	18807.1	0	0	0	0	0	0
TMSB10	0	0	0	15593.2	228306	0	0	32796.9	0	0
TPM4	77062.6	40250.3	22789.6	204574	34218	16362.4	75010.8	19231	9316.63	9041.85
TUBA1B	49603.3	29246.7	27724.2	59738.9	122420	9412.84	31362.8	14220	48930.4	18622.5
TUBA4A	25252.1	0	704.376	5613.41	25821.9	7388.92	0	0	0	0
TUBB4B	29544.5	9317.37	16458.6	91837	119722	10851.9	8903.83	12240.3	21313.3	7453.28
PAFAH1B2	8192.44	0	0	31427.5	28231.8	0	0	2586.01	0	2586.01
H3C1	0	0	0	0	258575	0	0	0	0	0
HBB	116037	141713	120850	392933	936172	428327	6.00557e+06	198231	6.71925e+06	256359
HBG1	0	0	0	0	0	0	0	0	0	0
HBG2	33363.3	43319.4	43368.1	124287	332181	151096	1.67304e+06	64060.5	1.96222e+06	102393
HBA2	93977.2	100888	119812	402339	865947	434857	5.27283e+06	155309	4893765	217564
SIRPA	16583.4	11599.6	16981.9	14405.3	18248.5	9546.4	16424.3	15711.1	11599.6	14683.1
KRT83	37714.7	0	245339	2551.83	45796.8	23995.8	12169.6	37400.9	0	0
KRT85	0	0	14271.2	0	9638.06	10872.9	0	0	0	0
GSTO1	33090.2	21826.4	9332.6	89281	43482.1	23197.8	29676.1	23173.8	19182.8	21382.3
JAG1	0	0	0	0	0	0	0	0	0	5666.2
RELN	25125.1	40038.4	24272.2	18862.4	19596.4	20462.3	14464.5	16214.5	16740.8	15129.3
IL13RA1	0	9171.34	0	1906.84	0	0	0	0	0	5403.89
GPLD1	634294	574499	673330	413693	331316	361918	411345	398509	413080	370582
LCN2	25008.2	25780.6	51258.8	84003.1	42953.5	31095.4	37537	39552.1	43480.5	42470.5
DLK1	28579.3	0	29202.2	41857.5	26544.6	24503.9	0	0	0	0
S100A12	0	5147.01	0	75922.3	43823.7	0	11675.9	0	0	0
BASP1	13266.8	15322.5	15750.9	39072.2	24312.1	6070.86	28767.8	19957.6	26493.8	18221.5
DCD	42559.7	51400.9	20338.1	51400.9	64528.6	46831.8	311390	50237.2	199522	51400.9
FBLN2	10946	2429	8806.72	23125.9	12244.3	11679.7	7335.61	7335.61	7335.61	1823.85
HSPG2	35243	51919	33971.6	51781.7	44430.6	49582	32081.1	30603.6	38903.5	42808.5
CYCS	17237.9	12292.9	12292.9	24038.2	12722.7	9043.79	12292.9	7167.28	14660.6	7013.53
CLTC	0	0	0	0	12064.9	0	0	0	0	0
PSG9	1.57034e+06	2.31131e+06	1.0455e+06	1.84399e+06	200712	226273	671437	858128	551750	583188
PSG4	434864	585843	272873	454860	310096	331172	202243	306380	172189	226381
PSG6	107256	152207	167477	202222	196764	180392	100122	91133.3	91583.4	56583.1
CTBS	80191.1	75287.3	79947.1	109913	63800.8	63287.4	64906.6	59264	36155	33138
FABP5	36921.9	29463.8	26252.5	94994.7	173697	34510.6	56371.1	29398.1	84044.6	18831.3
CAP1	46908.7	11097.8	24049.6	192712	81580.8	10748.5	72205	13857.1	15140.8	15140.8
IL1RL1	0	0	0	26565.8	0	118894	0	12151.8	0	0
TAGLN	8964.93	4911.13	8678.26	28143.7	8202.51	9845.21	8678.26	10763.8	8678.26	6597.22
DSG1	28096.8	43269	18394.4	17495.3	48265.2	32995.6	42611.7	21220.7	32013.1	14347.3
DSC2	8707.94	15850.6	14064.5	13623.8	12720.4	10954.8	19770	16963.3	14014.8	13965.1
GUCA2A	0	1192.96	0	0	2919.96	0	0	3898.93	0	3384.22
TEK	16946	0	16136	0	0	11216.1	0	0	0	0
PLOD1	0	0	4726.12	0	4958.86	3293.8	12099.8	2777.97	0	0
NUCB1	17174.3	16143.5	15092.4	29918.2	53581.1	38046.4	15265	13581.7	13608.4	18890.3
RPL6	0	0	0	0	0	0	0	0	0	0
CFHR3	760918	724971	939298	878068	570536	526499	1.04844e+06	1.04173e+06	981542	1.04501e+06
ACY1	0	0	7855.75	2160.86	0	5829.48	0	8724.75	0	0
TGFBR3	9162.13	21277.6	16258	23262.7	13549.8	13544.7	16160.5	12350.9	18301.9	9769.56
CFHR1	1.85809e+06	1.81443e+06	2238937	2.38086e+06	2703377	2559081	1.60624e+06	1.57751e+06	2.26413e+06	2.21694e+06
GBE1	132561	0	838.971	4297.23	2075.23	13891.4	6.69689e+06	0	0	0
KRT17	41005.6	52930.1	44629.2	22102.6	104943	45902.9	108801	30267.2	78446.2	29009.8
NOTCH2	17738.7	15486.9	17820.3	20086	14863.4	15223.8	12803.1	15010.7	14611.3	18593.2
HGFAC	148857	156737	180403	140247	150829	133861	199628	191596	378285	303551
GLO1	10235	11709.8	11709.8	23488.2	22460.2	11103.9	11709.8	11709.8	11709.8	11709.8
YWHAH	19987.3	0	5534.89	75518.1	19511.4	0	0	0	0	0
CLC	0	0	59724.8	7604.14	414218	7604.14	0	0	0	0
PRKCD	0	0	0	3817.25	2350.44	0	0	0	0	0
ITIH3	365172	399012	378112	323279	453012	447690	383088	345328	399271	365998
BTK	0	0	0	9589.61	0	0	0	0	0	0
PPP2R3A	106180	211302	245874	39464.1	123848	412934	319936	324174	245874	117673
PSME1	0	3215.84	6365.08	34989.8	26261.2	0	9425.67	6600.69	0	0
FMOD	4929.61	3994.56	0	2456.34	0	4668.36	0	8317.09	0	0
PRDX1	18386.4	35661	49426.9	82916.8	92282.4	49547.2	54362.9	33982.7	64090.7	33253.5
ENPEP	21836.7	26524.3	25164.4	22756.6	21160.1	28180.7	29517.5	30835.7	26583.2	32174.2
TFF3	151585	130616	54184.7	276407	94098.2	86263.7	91446.9	82577.5	44985.6	63493.9
LRP1	24771	26381	24011.1	38399.7	44228.4	46409.6	19339.1	18205.5	23092.7	25730.3
ARHGAP1	16537	0	4816.34	30967.5	26960.6	0	0	0	0	0
PCDH1	49575.8	36726.9	50508	82165.6	41147.1	34398.8	44277	44277	52123.9	41955
TGM3	27321.7	28835.3	20796.4	25008.2	22863	24119.6	31324.5	46226.6	26226.5	39804.6
CRYZ	0	0	0	1.37774e+06	19244.1	362.267	0	0	1.2391e+06	1.30212e+06
DDR1	53623.7	102566	47700.2	83390.6	42223.5	54537.2	156879	31321.5	10003	19162.7
LGALS3BP	557783	585822	164356	356458	253161	231086	297210	299243	169083	164761
LOXL1	0	0	4728.88	4707.06	0	6914.31	0	0	0	3827.59
DSC1	29138.6	31003	17627.6	16685.2	45126.7	29537.2	53485.2	16779.7	26267.6	15462.7
FGL1	32126	46137.4	41904.3	32182.6	35515.6	35218.4	26480.8	66964.8	37259.3	19636.2
AHNAK	41835.6	36024.6	36024.6	80372.7	36890.4	37384.9	41997.2	36043	36024.6	25562
MGAT2	21360.4	25154.5	21015.2	20561.6	14944.1	20904.9	17497.1	16794.7	20202.7	15887.8
GALNT2	8709.99	9156.8	8848.53	16251.8	11833.4	12549.9	9156.8	11904.3	9156.8	12081.6
GALNT1	5878.73	5055.29	10315.7	5055.29	4758.54	4330.95	5055.29	5055.29	5055.29	6039.94
BST1	44029.2	43232.7	45548	42676	40321.1	34212.3	50095.2	38968.8	55551.6	63700.1
EFEMP1	151609	202696	194334	246367	168326	166805	153766	162409	160353	203960
FSTL1	42360.2	35314.5	26394.7	52895.2	47769.5	48195.1	30498.3	26332.1	54071.8	30231.2
CNTN1	32576.6	27301	33160.5	24972	27250.8	27272.2	28015.9	25223.3	32864.9	37488.7
CDH17	0	0	0	0	3668.33	4214.56	23976.3	0	0	0
MERTK	17212.1	12158.5	26252.6	24329.2	19366.2	21366.8	22276.7	27961.3	20536.9	22793.3
FAP	27013.8	24038.3	12753	23639	17285.4	22142.6	11744.8	9814.89	18325.8	11975
LMAN2	40187.9	40622.1	53302.3	56242.7	42398.6	42641.7	45597.6	45925.8	59222.6	40495
PTPRJ	59566.9	77296.6	89014.7	85848	82411.3	58779.1	72626.7	69534.4	77989.9	72941.7
PLA2G7	17241	15927	17652	22715.1	9224.78	13572.4	26612.1	28496.3	34466.8	31546
LCP2	0	0	0	17018.9	0	0	0	0	0	0
SPP2	79362.6	34710.6	10669.9	21989	30812.9	35565.5	17587.2	10134.9	76918.5	39160.6
MMRN1	23408.7	33093.4	23915.7	56618.6	26319.1	17788.4	40639.8	27537	29428.8	18146.6
SEMA3B	19900.3	34086.5	18492	38016.9	26036.3	22591.3	15942.4	19081	19081	7596.97
PAPPA	700835	897695	191585	1.78341e+06	1.2035e+06	1.24365e+06	193110	251106	195736	211693
SELENBP1	15301.4	14664.5	26670	39845.2	31637.8	29302.8	11138	12783.5	20498.9	24621.1
CHIT1	0	0	0	0	0	6493.02	0	0	0	0
NME3	0	7823.19	0	17387.5	54240.7	8455.06	0	10572.4	0	15710.9
SEMA3F	11177.1	11834.2	13062.8	9757.73	13182.4	19325.2	8647.72	2251.23	11495	12546.6
PTPRS	22389.5	17422.5	17286.8	34634.7	30891.3	28540.8	35216.2	26263.6	36029	31591.3
MFAP5	23554.8	55499.6	14439.3	148422	17977.6	40261.4	12727.3	46561.9	17189.4	66968.5
UBE2V1	0	0	0	39006.5	0	0	0	0	0	0
ILK	15851.4	0	0	15361.4	1739.83	0	0	0	0	0
MSLN	16897.7	11003	2841.87	26549.2	10767.6	11314.5	16897.7	5110.5	16897.7	24156.6
LSAMP	23433.2	48332.8	54289.7	48044.6	19305.4	37895.7	48707	37202	37548.9	37548.9
MADCAM1	0	0	0	0	0	0	0	13235.9	0	0
ART3	13076.3	7989.8	9294.51	14401.5	13069.1	11255.1	20232.4	9817.46	12738.5	14211.3
ASAH1	48548.1	81562.6	17403.7	15866.9	15580.3	30134.3	27297.2	139249	27297.2	27297.2
IQGAP2	0	0	0	2886.55	0	0	0	0	0	0
ALCAM	36527.1	34395.1	32027.4	47562.7	35964.6	32933	40309.2	45435.1	38080.2	36238.1
APOF	113574	72985.8	103652	52638.6	51365.7	48429.9	148044	76796.8	177154	74554.4
ENPP2	94124.1	97405.7	168700	212281	65103.8	90625.3	80831.3	88652	75686.4	94296.1
PKP1	18985	15947.7	14144.6	12467.8	88011.1	22267.2	23266.1	16641.8	21673.5	14726.3
BLMH	30398.5	23702.2	20700.2	26204.8	32530.9	23925.1	31510.8	27075.5	16277.6	19369.5
COTL1	16954.4	0	0	58680.9	106113	54454.3	0	54538	0	0
HNRNPD	0	0	0	4271.16	0	1567.95	0	0	0	0
DAG1	21515.9	38376.8	30816.8	56765.3	35933.8	32503.4	33809.6	33862.3	28408.8	28365.8
DSG2	74602.5	100083	50138.3	55553.1	54278.7	56332.6	61486.6	53348	70285.2	67697.4
TRIM29	0	0	0	0	0	0	0	0	0	0
LY6D	4124.6	0	0	18249.6	42835.2	0	0	0	0	6312.39
EBI3	371304	813975	289252	577103	470965	500316	171411	337642	73922.5	127662
CTTN	89293	33657.6	118365	98972.4	78790	92411.4	91233.7	112089	91233.7	90055.9
FGL2	24715.8	60969.4	42607.9	54453.7	76539.7	27761.7	42062.9	38022.3	30670.2	67202.1
GAS6	2009.61	0	7888.72	2672.91	0	0	41210	0	0	3347.26
SPARCL1	23143.1	28972.4	25467.9	21364.2	18370	23990.3	23161.3	23801.1	33299.7	31024.5
HABP2	357929	415838	356631	404935	298836	338409	319753	372437	357601	373581
DSC3	13110.6	17101.2	20408.1	18789.8	19433.1	19512.8	18789.8	13796.3	14483.1	24364.1
IHH	0	0	12505.8	0	11558.3	6894.68	0	0	0	8465.2
ITIH4	1.17593e+06	1.2755e+06	1.54852e+06	1.13939e+06	1.23718e+06	1.18419e+06	1.28319e+06	1.57702e+06	1.61243e+06	1.63556e+06
GANAB	16258.1	16066.7	35292.4	36788.3	17470.9	19002.5	20035.8	18707.2	23867.5	20760.2
LTBP1	7876.65	9920.74	14211.8	63305.6	18853.4	17672.8	13429.9	7692.55	13429.9	8722.77
LASP1	0	0	0	22170.8	10710.2	0	0	0	0	0
GPNMB	40935.6	43725.4	30077.5	95812	60446.5	50487.1	66422.9	34865.6	57127.4	51900
SLC39A14	0	0	0	0	0	0	0	0	0	0
POSTN	24974.3	27483.7	12407.7	46289.1	37494.5	39588.9	26368.3	14053.8	39680.2	41519.2
NCF4	3.47378e+06	0	0	23230.9	26381.2	330602	0	0	0	0
PDIA6	3440.14	0	0	10788.4	2308.63	0	0	0	0	0
PAFAH1B3	0	0	0	0	0	0	0	0	0	0
PCOLCE	46042.7	47606.9	66964.9	90960.5	88832.8	95462.3	62548.4	67246.1	95222.5	77708.9
PLEC	11012.9	0	0	5387.41	17487.2	0	0	0	0	0
PON3	43795.2	50286.1	52987.4	31126.9	30881	28458.9	124678	34274.6	144710	56301.6
PTGES3	0	0	0	27017.6	0	0	0	0	0	0
NECTIN1	24755.4	60570.7	37675.2	61897.2	37641.1	35668.5	37703.1	22050.2	28957.8	23044.7
PSG5	388866	450950	262933	275322	280848	304365	154268	227868	104573	131022
PTPA	0	0	0	7169.05	19736	0	0	0	0	0
PTPRK	13889	20733.5	13041	21639	18104.8	23285.5	9264.75	9890.03	13869.7	12983.4
KRT31	28613.4	28613.4	246492	5620.88	64237.2	28613.4	27682.6	28613.4	51680.1	7388.72
PCBP1	0	0	0	54947.3	11705.9	152871	0	0	0	0
PCBP2	0	0	4309.25	18958.6	47174.5	0	0	0	0	0
ELOB	0	0	0	14109.5	0	0	0	0	0	0
RSU1	28962.9	0	9269.79	30710.5	0	14027.6	0	0	9269.79	0
SHH	66849.6	52114.7	52114.7	1.95864e+06	44002.5	52114.7	169156	39290.1	470828	78131.6
FCN2	33626.2	5223.96	59038.6	1938.98	16513.3	50102.1	27323.1	7106.18	10647.7	9919.25
CDSN	57098.2	80599.2	60899.1	56408.2	157570	137236	71088.8	34969.3	128914	26826.7
MAPRE2	6407.11	0	0	26016.7	0	0	0	0	0	0
TGFBI	83922.3	93530.3	190443	129288	98287.4	102646	232202	188192	142664	135939
MAPRE1	0	0	2000.86	20023.8	11634.2	24463.9	0	0	0	0
KISS1	193114	125272	37352.4	106998	67101.3	73709.4	53174.3	22262.4	31780.3	32237.2
CST6	30628.6	35860.9	34517.2	54238.7	44149.5	34000.5	17140.9	30327.9	23248.2	32162.2
STXBP2	645433	686054	686054	35202.5	5410.36	686054	686054	35742.9	686054	3.53162e+06
ADIPOQ	131386	147286	85170.5	174695	163724	102800	132347	93432.7	182245	167262
ATP6AP1	0	2799.9	1587.42	3355.46	0	3461.08	0	1659.39	0	1587.42
ZYX	33419.4	15307.8	10249.8	23384	18100.4	9882.4	14282	4776.38	10249.8	10249.8
IGFBP7	16712.2	19699.9	15176.6	23652.8	18541.7	21048.7	14816.2	22708.4	21378.9	18408.6
PRR4	0	9365.15	0	0	0	0	0	0	0	0
EXT1	23202.9	21902	25644.6	28938	21369	25621.1	16391.6	21247.2	14963.6	22495.6
MAPK14	1467.52	0	0	1318.94	403.356	0	0	0	0	0
DPYSL2	0	0	0	4130.26	0	0	0	0	0	0
PSG3	1.08852e+06	1.80485e+06	823359	1.18272e+06	924527	1.06081e+06	384054	618058	268527	348235
ECM1	242327	301630	383294	301747	253248	245302	313890	319972	295067	307465
CCL14	14455.9	13840.6	13840.6	14155.3	9672.43	13321.3	9762.33	21223.2	13840.6	17157.9
PRSS8	7022.23	7271.62	7271.62	14335.9	5750.81	7271.62	7271.62	3996.91	7271.62	7271.62
FSCN1	3048.25	0	0	0	11454.7	0	0	0	1821.98	0
CCL15	10650.7	10650.7	10650.7	24298.9	10552.9	10748.6	6737.58	4444.85	10650.7	10650.7
MAN2A1	34308.9	37802.2	29277.6	38159.6	29416.4	35420.3	26510.7	22250.7	26915	25643.7
UGP2	17377	3480.67	17377	8576.79	35378.2	9487.15	68430	9827.61	17377	10707.8
AOC3	44663.1	27303.4	36145.2	46976.8	38068.2	49325	39071.6	33155.1	38293.7	49527.9
TMEM132A	16742.9	19748.7	16876.4	19208.8	18036.5	19481.2	16282.3	22438.1	15577.8	14723.6
AAK1	0	0	0	148497	22901.4	0	0	0	0	0
TRIM71	0	0	0	0	0	0	147801	0	0	0
TKFC	0	0	0	13636.2	21801.3	0	0	0	0	0
KRT71	18424.9	38196.5	26535.6	16195.5	46236.2	37623.4	70621.7	20374.8	26343.2	21824.8
LGALSL	5909.49	0	0	7369.09	0	873.083	0	0	0	0
CDON	6153.01	3473.38	6181.34	14045	6079.88	4963.96	6079.88	10961.1	6079.88	8591.79
SVEP1	124937	341850	83561.4	298132	152069	177548	43005.5	68188.9	27070.6	27424.2
FBLN7	9274.64	13942.9	10655.1	20567.7	13006.5	7080.85	13006.5	14330.5	23666	13006.5
ASPRV1	13699.3	16662.4	16662.4	16662.4	48259.2	16662.4	16662.4	16662.4	18373.7	16662.4
ACTBL2	303947	144891	105479	1.02358e+06	512519	104242	246643	103005	87863.4	85813.7
FLG2	21196.1	23397.8	13534.1	8215.99	27705.8	25392.8	27842.3	16271.9	18864	14214.4
NOMO2	16244.2	20746.7	20337.9	20823.8	21253	17297.9	4344	15567.8	22608	9900.21
MIA3	0	0	0	9755.3	0	130743	0	0	0	0
FREM2	6960.81	6875.07	6875.07	6548.82	11333.6	10097.3	6875.07	6875.07	10757.8	3772.45
TREML2	117146	78502.1	46377.1	193443	131425	117501	96514.7	67045	96514.7	98371.6
STXBP5	142431	191209	166873	130950	136543	125661	549045	214944	173756	170242
KPRP	66001.2	69901.8	42115.2	28159.4	73590.1	82225.2	73710	45866.3	47809.1	35416.3
KPLCE	72798	50019.9	47564.2	21643	61356.4	78827.1	56365.7	42468.9	42481.1	30086.4
YOD1	3558.11	0	2295.95	2846.46	0	2817.42	0	0	0	0
PEAR1	6753.39	11006.4	11698	6427.27	15964.2	7791.91	4194.66	15998	14926.9	2886.35
KRT79	0	0	0	0	0	0	0	0	0	0
RNF123	538287	2160164	119560	673390	2.36669e+06	1.63801e+06	3.375e+06	911783	262467	193069
DMKN	11850.3	3686.09	7211.98	8441.23	4983.23	5775.63	14965.7	17596.2	7308.78	7211.98
VASN	108738	157447	150863	142888	143412	137939	121834	132642	171115	167004
SFRP4	0	0	0	11603.9	4390.95	0	0	3914.42	0	0
PM20D1	0	0	26308.9	0	0	0	4421.86	31550.7	20677.1	8776.02
ISM2	64765.9	70240.9	46129.6	144791	189490	165181	44466.9	44132.7	106395	92752.6
TWF2	0	0	0	12856.2	10890.9	0	0	0	0	0
KRT80	10779.2	10595.6	6850.77	10595.6	27409.3	12330.3	18201.5	8261.63	10595.6	7702.83
PSAPL1	9773.85	6922.41	780.502	6922.41	2591.57	5378.54	7291.37	6922.41	6922.41	2853.89
TCTN3	0	0	0	0	5994.8	0	0	0	0	0
ERAP2	26899.1	28829.5	5662.64	6877.31	18387.2	22836.8	18821.7	3589.25	14304.2	23730.3
PLBD1	0	0	0	0	23862.9	0	25983.9	0	0	0
TNFAIP8L2	0	0	0	0	5557.39	0	0	0	0	0
NOTUM	82578.1	79097.1	63920.6	255004	264770	262922	58832.1	66670.7	112700	139571
VWA1	4251.12	0	18028.5	0	8731.91	16427.1	0	0	0	0
APOA5	43173.2	30127.4	13642.8	39235.7	14678.4	8173.36	13642.8	10237.5	11937.2	7384.41
CSPG4	16277.1	5639.1	5910.77	21270.8	13380.4	11641.2	8054.5	4886.29	8054.5	5348.98
SBSN	10662.9	10072.3	19681.2	12695.2	20776.6	17024.6	26483.1	20407.6	12185.9	8118.39
PLXDC2	43189.8	52919.1	40447.2	54377.8	55291.5	59459.5	19132.5	40612.2	20916.6	37892.5
C16orf89	0	0	2703.65	0	0	0	4391.92	0	0	0
PI16	66344	68890.7	62015.4	102779	54047.9	56334.2	54639.4	54597.7	71240.3	77223
ANGPTL8	24146.9	24146.9	9761.78	24146.9	60660.4	43743.9	24146.9	24146.9	14694.5	24146.9
PAMR1	0	0	0	0	0	0	0	3593.45	1407.54	0
ADAMTSL4	21148.9	28036.1	26226.4	39595.1	27205.9	23815.4	17937.8	22036.6	19531.3	30482.1
CHRDL2	10042.6	4424.66	5015.16	14714.3	6534.24	5750.43	5015.16	9823.61	5015.16	5420.95
NAPRT	0	0	0	36334.5	34359.3	0	0	0	0	0
CD109	21214.5	21098.3	19481.6	39831.7	28759.4	30441.9	25279.2	21304.7	32862.9	30615
GLDN	13371.2	8672.04	3902.7	14716.6	7617.35	10771.3	10428.7	5470.03	10428.7	5747.32
TRIM72	0	0	0	0	0	0	0	0	0	0
QSOX2	1972.45	0	2830.85	0	0	4377.61	0	4258.56	0	2898.31
HJV	0	1210.45	0	4136.62	0	0	0	2211.79	0	0
NCCRP1	9966.06	2249.87	9332.24	9332.24	23405.9	10134.7	15209	9332.24	9332.24	2721.7
ADAMTS13	49007.3	58447.7	56345.9	43747.4	38281.5	38819	56875.1	60885.3	50385	58935.2
CHST3	0	0	0	0	0	0	23627.6	5599.43	0	0
NEGR1	25441.9	25441.9	37783.8	59339.6	14365.6	23144.6	38923.3	8219.51	25441.9	39717.2
VMO1	15895.9	12416.8	13139	35514.4	12416.8	12416.8	12416.8	12416.8	12416.8	12416.8
KRT77	133997	23035.1	44723.9	33276.1	99460.6	28975.9	60462.2	46707.7	52213.8	29089.9
ABI3BP	50956.4	48422.4	41698	75985.3	56143.7	54773.4	58399.6	52694.4	72017.1	70543.3
MEGF8	34782.7	26500.9	34930.1	37494.7	24402.6	24791.3	23176	28774.7	32904.7	35228.6
B3GNT8	10126.8	7400.03	6231.94	12519.2	8346.14	9472.16	11865.2	11447.6	13058.5	8633.53
GALNT5	3879.74	4024.07	0	5302.14	5850.46	0	0	0	0	0
GALNT7	0	0	6096.83	5394.45	0	0	0	0	4959.97	0
ADGRG6	143714	254073	104705	125702	152275	178652	89779.6	93869.1	65889.5	59732.6
ADAMTSL2	14922.7	26562.8	19762.9	35562.9	16378.6	14817	17796.2	17143.1	13187.6	16929.9
ARMH4	0	0	0	0	0	0	8669.99	0	0	0
SERPINA11	53328.7	60813.9	49172.2	60313.3	43930.5	43819.8	63977.5	63241.5	62277.4	51858.5
OAF	57342.8	63295.8	51952.7	91522.1	88928.4	85776.8	60562.6	54086.5	72165.8	53196.2
RTN4RL2	19742.9	28256.2	11650	15461.1	15890.5	22228.5	25944.5	26002.3	17703.5	24148.5
FERMT3	96898.5	51425.1	27098.3	201778	63207.8	26272	57782.4	21644	21171.7	10430
CD163	58380.6	51894	62790.8	91337.7	43427.2	36385.3	68819.5	69437.5	39639	41952.9
CAND1	0	0	0	8026.3	8663.42	0	0	0	0	0
PKHD1L1	7977.54	7977.54	10451	14319.4	12212.1	12422.4	7355.18	10421.4	12952.8	8082.53
LSR	19278.2	35107.2	16358.9	58716.2	84381.6	39081.9	28504	28250.6	28504	28504
HRNR	19422.1	29136.3	13927.7	14418.1	21199.7	42800.3	29203.1	19600.4	38326.2	21184
PLXDC1	6829.36	0	51992.9	0	0	10218.4	0	8117.14	0	0
CILP2	31600.5	16621.6	17553.4	71710.1	31789	21400.3	21400.3	11326	21400.3	18613.9
AEBP1	0	0	8345.57	29933.2	5138.98	0	0	0	0	0
SERPINA12	8382.41	2509.71	2645.18	7060.83	7060.83	3891.95	7870.51	7060.83	7060.83	7060.83
SULF2	0	0	0	0	0	4474.92	23086.7	0	0	9201.44
CNTN4	23493.6	20505.4	25549.1	15408.1	14978.7	22007.6	16838.7	22370	13751.6	20226
FAM20C	40300.5	37301.8	40055.6	24830.4	31734.9	32015	26325.2	32525.5	32525.5	32299.8
OSCAR	0	0	0	39050.7	26253.9	19596.3	0	0	0	0
ADGRF5	50479	52937.7	46558.3	63198.8	37546	35491.9	40301.5	38817.7	36172.7	38514.7
ADGRG2	20951.5	24449.1	20277.2	20092.6	19973.3	18802.9	19973.3	15287.8	19973.3	18293.1
LILRA2	0	36876.4	0	0	0	0	0	0	0	0
KRT78	33700	41729.8	29527.4	22236	61009.2	51527.6	76622.9	32968.3	53620.1	26477.6
MUC15	0	0	0	61336	14441.8	18224.4	0	0	14441.8	0
TMEM132C	3239.43	0	0	0	0	6605.59	0	0	0	0
LILRA3	8852.49	0	31596.9	0	0	0	0	0	0	0
DCBLD1	0	14491.3	0	0	0	0	0	0	0	6755.36
GOLM1	35437.7	66044.6	46474.6	81212.5	52318.1	38508	179162	55061.2	43500.4	43578.2
PCSK9	34675.6	38516.1	47013.1	57448.6	47536.1	65272	47002	39740	58148.6	56478.1
TXNDC5	6135.36	5369.27	5369.27	6927.35	3641.95	5369.27	5369.27	5369.27	5369.27	4391.32
PLA2G15	9032.49	16047.3	11625.7	14345.5	13448	13248.2	12639.3	10004.9	12836	8748.64
GALNT6	6853.45	0	0	0	0	14059.7	5529.98	0	0	0
HMCN2	0	0	0	8390.68	4075.35	3919.47	0	0	0	0
PLBD2	3851.38	5852.16	3371.82	3684.99	5852.16	7284.21	5852.16	14615.7	5852.16	5852.16
ANGPTL6	16226.2	13011.6	21712.7	29701.8	15525.8	22631	18380.8	15956.2	34986.3	12217.5
BPIFB1	8294.4	8294.4	1795.88	6322.61	8294.4	8294.4	12381.6	8294.4	42197.7	8294.4
IGDCC4	26182.4	18024.4	24262.9	33328.3	23835.6	30288.4	20980.2	19358.3	20980.2	20466.1
DNAH5	382899	142788	119552	123040	171250	57448.7	166397	231894	84506.8	252422
SNED1	16210.9	16473.7	19244.4	23912.1	12116.5	19054.3	12589.8	19893.6	17187.6	18430.8
TSKU	27396.5	36765.1	63107.6	64573.2	32255.3	35564.2	27329.7	35457.1	23314.2	24977.5
CEMIP	0	0	0	0	13797.4	5217.9	0	0	0	0
PDCD6IP	0	0	0	16702.1	10598.8	1257.86	0	2418.67	0	0
SECTM1	21927.7	21927.7	21927.7	53213.8	21927.7	21927.7	21927.7	15045.3	21927.7	19417.9
POF1B	0	0	0	6301.44	34111.6	11592.8	0	0	0	0
ITLN1	21282.6	15553	38282.9	95784.3	43219.7	25349.2	19758	51729.7	19758	12530.2
WFDC12	0	0	0	0	0	4102.41	0	7429.84	0	0
OIT3	81284	108732	120319	66276.8	100921	38685.2	98616	110410	85992.2	86720
SCG3	2107.69	0	2003.61	0	0	3972.34	0	0	0	0
ROBO4	31424	38170.7	36061.1	26285.6	17807	17637.1	19837.4	26863.7	27007.3	29110.3
POMGNT1	22983.8	22970	22970	33438.3	18516.9	23431.5	22970	20018.3	22970	22263.2
SMPDL3A	10813.9	16090.4	25257	15689.4	10307.5	9952.83	10992.4	4884.29	3796.2	9297.44
CFHR4	47162.1	52240.6	0	2720.74	92585.8	14472	0	0	0	0
FAM3C	32412.9	21105.7	25226.2	43325.8	16934.6	21418.5	12474.4	14429.6	41096.9	24477.4
PXDN	23434.9	17036.8	10097.3	21755.6	10496.5	10005.3	12320.7	18251.3	25722.3	6915.74
HTRA1	30164.7	30723.2	14330	57677	34115.4	34759.9	31315.1	27834.9	49702.3	7604.7
EVPL	0	0	0	0	27972.4	2734.86	0	0	0	0
GGH	124045	127529	71726.6	59026.6	110998	137141	71163.4	115056	67585.7	90717.4
NRCAM	40679.6	55433.8	33687.1	66922.7	41735.5	43989.5	34588.2	31029.7	33674.7	35979.2
NEO1	22065.6	24233.6	19303.5	13359.4	29496.4	29473.4	22649.5	17933.5	64207	24318.3
OSTF1	0	0	0	48466	29142.4	0	0	0	0	0
PRG4	120865	103587	178317	91457.5	112356	127425	122998	139884	79027.8	92927.3
EXT2	22664.5	31673.5	32409.2	40004.1	24230	30008.3	26252.6	25603.2	25451.7	23044.7
ART4	15341.3	11971.6	15171.6	14684.9	8540.13	10361.9	14294.6	8641.03	15171.6	17644.7
FBXW7	0	0	0	0	0	19128.7	0	0	0	0
IGSF8	0	0	0	7039.04	4193.39	9700.16	0	0	0	0
ESAM	10649.6	10649.6	10649.6	9432.52	10649.6	12231.4	10649.6	4187.85	10649.6	5146.77
PLD4	9626.62	4288.73	18356.1	20585.9	10765.9	12064.5	11500.2	14543.6	11500.2	16803.9
KCTD12	0	0	0	17604.6	13677.9	6627.75	0	0	3285.76	1621.84
ZG16B	9930.44	14739.7	13921.4	11082.6	6088.03	47378.8	14945.4	13921.4	23569.8	2299.63
CCDC126	23930.3	5601.29	20653.1	59358.7	20653.1	7515.58	20653.1	17085.7	47600.7	4181.08
PIK3IP1	0	0	11103.2	9389.61	0	0	0	0	0	16600.3
S100A16	7594.91	0	0	0	0	0	0	0	0	0
OTUB1	0	0	0	10354.3	8645.3	0	0	0	0	0
PGM2	1790.83	0	0	15911.8	2339.47	0	0	0	0	0
CRELD1	27431.1	16415.7	18460.4	27809	13753.3	14645.1	26847.8	16089.1	22108.5	21535.3
ABHD14B	0	0	0	2024.67	6503.22	0	0	0	0	0
CPB2	493493	472361	708510	568256	477160	555634	537654	477623	510377	471026
TXNDC15	21970.1	3047.9	6702.73	8514.54	7275.89	12929.8	6672.68	7663.02	8788.6	7143
CNDP1	443439	396822	350733	488739	282568	273724	426080	400853	232584	175175
KREMEN1	0	2628.19	1715.36	4663.31	0	0	0	0	0	0
PRAP1	90063.7	35368.8	76589.4	202156	65011.6	39012.8	52140.9	85840.9	61292.9	96967.4
SERPINB12	28929.8	15547.2	14975.7	12920.2	34238.1	35955.5	32194.8	16061.7	28823.3	12522.6
DCBLD2	11466.4	12008.9	14880.2	15389.9	12352.4	14522.1	12352.4	8597.38	12352.4	10221.3
PGLYRP2	327265	390544	476181	391111	539424	686893	615878	568441	630604	749331
GSDMA	22667.2	6058.16	52845.2	0	27445.3	0	0	58451.1	0	0
SCGB3A1	25356	14765.6	7189.11	14765.6	6892.8	8336.89	66125.9	14795.4	43247	3183.55
FCRL5	11107.8	11212.5	14435.1	7042.14	11174.5	8430.12	11107.8	9984.17	30343.2	13377.4
SPRR2F	7119.12	0	0	0	219510	8693.98	24928.2	0	0	0
HMCN1	6622.89	4482.63	0	22015.8	0	3908.86	29724.6	0	0	0
PEBP4	28409.5	36593.3	36593.3	52801.1	27593.2	36593.3	59976.6	36593.3	42457.1	36593.3
CNN2	0	0	0	48600.9	36610.9	0	0	0	0	0
PARK7	37921.5	23421.1	23597.2	122693	79626.6	11145.7	16394.7	18551.4	15277.8	22079.1
NEU1	0	0	0	5904.2	0	11944.5	0	0	0	0
VAT1	14625.5	0	0	25534.5	37448.6	0	0	5885.54	0	0
SERPINI1	34662.5	39755	30412	28206.3	34491.8	42803.7	72794.8	43767.1	79789	30444.7
OSMR	36641	60444.7	25812.5	44108.2	30893	36054.9	17775.3	26098.4	13531.9	19585.4
OLFM1	31850.5	42419.8	55376.9	31023.3	31538.2	32375.7	43775.6	47234.5	44050.1	56095.1
ACO2	0	992.323	0	0	0	8447.34	0	0	0	0
OPRPN	0	0	0	0	0	0	0	0	0	0
ATF6B	46046.9	108238	82388	20080.8	41267	84217.2	44182.6	32878.4	57491	17962.1
RARRES2	96122.6	109200	100491	126310	106562	80862.2	88997.1	73522.4	87880.9	125218
MYOC	0	0	14492	10695.6	0	0	17843.2	0	21133.5	0
OMD	23887.5	22543.1	8592.37	21664	34382.8	41707.1	17602.7	17602.7	17602.7	1948.81
GDF15	24070.2	31525.8	24525.5	46807.2	29415.4	20297.4	20251	18311.7	20251	8097.07
PDCD1LG2	0	31794.8	0	17688	0	0	0	22134.5	30833.9	16160.8
TXNDC17	5730.77	0	4881.86	29359.5	19274.9	8031.81	0	0	0	0
CPPED1	0	0	0	0	0	0	0	0	0	0
ERP44	1485.56	5495.64	6604.99	12860.1	9675.84	10182.2	0	0	0	3938.55
LXN	0	0	0	8731.99	0	0	0	0	0	0
FUCA2	41542.9	48462.5	61149	63428.7	59674.5	57845	38455.8	39214	36270	40413.9
SPON2	0	0	0	18386.6	1945.8	0	0	12596.6	0	18360.6
C1orf56	41266.7	72640.1	45695.3	32560.4	30318.7	26384.1	74014.5	48829.7	126094	50973.4
ACAT2	0	0	0	0	36812.7	14015	0	0	0	0
COLEC11	53183.9	65651.1	89335.9	81263	58013.3	85560.6	38805.8	55930.5	44484.1	55194.8
C1QTNF5	5726.86	5726.86	11870.2	14567.8	3710.28	5726.86	12953.5	8437.23	5726.86	6215.22
C1QTNF3	7707.83	11956.8	2359.64	12546.4	8227	14613.8	11956.8	16037.5	15930.5	6334.03
PAPPA2	27602.4	52095.3	12382	89414.9	116148	150727	12014.6	19365	14573.6	5903.91
CFHR5	223584	226918	205402	148246	174245	155879	180012	219358	162566	184561
CADM1	43716.1	36062.4	40434.7	50612	39077.2	39048.3	46659.4	59012.6	45471.6	44742.3
ANGPTL4	0	5734.58	0	2993.67	0	0	0	14835	0	0
SPRR2G	0	0	0	0	0	14134.8	0	0	0	0
FGFBP2	21798.9	26358.4	16608.5	18139.2	9854.49	8767.82	39887.4	16235.2	44325.4	22640.8
KRTAP3-1	0	0	0	0	0	0	0	0	0	0
KRT23	7209.85	7209.85	2165.1	7209.85	10931.4	2648.43	12527.6	2105.23	7209.85	7209.85
UBE2O	0	0	0	12886.7	26474.1	192658	0	0	0	0
TINAGL1	19681.7	0	0	0	0	0	0	16901.2	0	0
NIF3L1	34605.3	14051.7	8479.08	18087.2	11357.1	13298.5	13693.4	13693.4	13693.4	11591.8
TWSG1	0	0	0	0	0	0	0	0	0	0
LACRT	8643.39	3634.65	8254.5	8254.5	8254.5	8099.49	8254.5	8254.5	40370.1	8254.5
FAM107B	0	0	0	3975.63	4617.32	0	0	0	0	0
TOLLIP	0	0	0	10779.8	3122.38	0	0	0	0	0
C11orf54	3910.61	0	0	12555.8	7789.35	0	0	0	0	0
SIL1	13608.7	17798.2	10833.6	16599	14013.2	15135.5	9835.19	9160.6	9835.19	7364.03
RNASE7	12437.4	8132.54	8132.54	8132.54	10298.7	8132.54	7041.4	8132.54	8132.54	8132.54
MEGF9	33809.1	33848.7	29534.8	23567.8	12119.1	14707.8	91844.9	26604.1	24713.4	25029.1
SH3BGRL3	61157.4	80076.2	27918.5	34213.1	63104.4	24931	49820.7	27918.5	27918.5	27918.5
SEMA6A	0	33132.8	0	26494	2309.33	11273.4	0	0	0	0
TAOK3	0	0	0	3360.73	0	0	0	0	0	0
CPVL	0	32142.9	0	2059.3	2059.3	0	0	18707.4	0	0
BOLA2B	0	0	0	27358.1	11709.1	0	0	0	0	0
SEMA4A	0	0	2670.99	6775.03	0	0	0	3419.78	0	2370.57
RNPEP	7417.89	7207.45	7207.45	14056.9	14030.1	15762.9	7207.45	4786.73	7207.45	5092.1
DPEP2	30423.7	52725.3	48054.8	102990	73179.8	84540.1	56115.6	64784	63764.5	78986.5
GLIPR2	34011.7	35585.8	34485.3	46333.4	28967.1	26317.6	86426.8	43602.8	71854.4	54244.8
EHD1	0	0	0	29164.2	3813.77	0	0	0	0	0
ANTXR1	7207.39	7181.71	5175.65	9905.18	6392.54	3718.65	15121	7181.71	16764.6	3857.4
MANSC1	21076.1	15032.1	21076.1	16795.5	21076.1	21076.1	21076.1	25815	21076.1	22762.9
MMRN2	104435	103303	102366	155306	82143.6	55431.5	132199	74269.3	179710	88922.9
COG4	127835	311665	203608	130707	170452	289815	270203	243616	170452	97866.6
ERVMER34-1	61595.2	86701.7	22393.7	39270.6	20439.4	27045.5	27045.5	16775.2	31073.6	21230
SIAE	0	0	0	6838.92	8856.54	6740.68	0	7270.49	0	4072.22
CDHR5	19652.7	42130.2	40669.9	39867.3	18376.3	29497.9	32551.8	29754.5	48632.2	49622.7
PARVB	43180.8	16470.3	0	16497.4	0	0	14540.5	4275.68	0	0
SLC38A10	10867.1	8467.66	3939.49	8349.25	6859.29	5889.19	8695.82	6609.85	11137.2	12184.5
ADGRL4	13942.3	12334.7	20828.5	24209.8	19057.1	20600.4	16242.9	13357.2	13204	18099.8
PCDH18	25524.1	16731.5	21263	22327.8	14032.5	16887.4	20275.5	24729.3	13105.7	22628.2
GP6	10440.8	10440.8	10440.8	41242	10440.8	10821.9	30869.1	14788.9	10440.8	4406.93
CD248	40619.2	50229.4	22166.5	60679	52326.1	43218.3	38987.7	31325.5	39773.3	40983.3
S100A14	0	0	0	2959.47	41270.6	0	0	2959.47	14794.5	0
RETN	0	0	0	3079.43	0	0	11047.3	0	0	0
APMAP	48064.8	30632.4	27547.1	24909.7	15325.3	15215.6	50939.6	17966.2	115679	32214.8
BPIFA1	6402.89	5660.87	66603.2	5660.87	5660.87	4974.58	5395.97	5660.87	16366.5	79368.6
PCDH12	18795.8	17183.3	14935.4	16009.6	11984	10988.9	15582.5	13911.7	15035.1	14424.6
IL1RAP	86557.4	95688.6	85632.8	116670	107981	104054	121452	99709.7	117913	96762.6
SEMA4B	27353	39717.3	51262	56299.9	51763.6	52045.4	34373.3	49500.1	30928.9	38678.9
CD93	27336.9	26791.3	18172.9	20562	21681.7	23192.4	22966.5	23295	28053.7	33858.3
SPINK5	6905.47	7281.31	7700.05	11889.1	9342.91	9175.41	7281.31	7281.31	7281.31	4355.45
CRTAC1	56640.7	52412.8	41681.5	51496.9	41444.8	38414.9	71078.2	49624.2	77235.8	72864.3
NECTIN3	215492	279972	138109	241206	164536	171881	164792	120729	104947	73501.3
MAN1C1	9901.24	12781.7	7246.92	21145.1	16885.5	18748.5	11181	11596.1	11181	11181
ASAH2	6941.14	7410.94	5086.23	11128	9478.59	9478.59	9478.59	7636.28	9478.59	11169.9
PDGFC	15553	23358.4	18497.1	40693.3	24683.4	20085.1	29822.3	15581.1	26216.1	15620.2
OLFML3	0	2615.23	4062.41	6555.14	8943.89	8710.33	0	7870.9	0	0
HEBP1	0	0	0	2302.02	6189.52	0	0	0	0	0
KRT84	0	0	14641.1	0	0	0	0	0	0	0
KRT82	0	0	840676	0	0	0	0	0	0	0
OLA1	0	0	0	14714.8	1488.92	3915.14	0	0	0	0
GINM1	0	0	0	5428.26	0	6657.74	0	0	0	1663.28
CYRIB	0	0	2348.06	49839.6	37064.5	0	0	0	0	0
GAR1	0	0	0	0	0	0	0	0	0	0
STAB1	14980.4	4416.8	8796.45	5699.99	7237.13	6758.24	7237.13	7237.13	7237.13	5423.71
DPP3	0	0	0	20950	19849.8	0	0	0	0	0
B3GNT2	32956.6	25699.3	30082	31192.2	23245.3	31641.4	26859.5	29163.6	22892.9	22477.2
UGGT1	7579.87	4878.71	3832.02	15942.1	3949.94	9453.81	5725.32	3625.51	5725.32	4505.41
ERAP1	22079.2	33048.3	26387.7	55661	20272.7	19200.5	12437.8	16349.6	22303	18728.5
GLTP	0	0	0	2305.4	0	0	0	0	0	0
AHSP	0	0	0	0	0	0	0	0	0	0
ADA2	10583.4	9817.88	23304.2	16914.7	20593.7	23773.1	17796.4	22194.7	18012.8	17476.9
C1RL	240005	246661	285929	256715	237063	198663	288256	257211	398213	285698
CD274	0	0	0	0	0	0	0	0	38686	0
CALML5	39493	148727	72673.9	84675.9	203970	84891.1	234140	112700	124683	65851.8
CRIM1	0	0	0	12774	14473.9	0	0	0	0	0
NTM	0	0	0	9367.12	0	8897.6	0	0	0	0
ABRACL	10208.5	12451.4	10777.5	137599	57263.5	10208.5	33466.1	10740.9	10208.5	3366.51
CNTN3	17527.6	8210.96	9269.48	10085.5	9269.48	10045.6	13476.8	6959.4	9269.48	8808.06
DPM3	12730.4	12730.4	10190.6	15230.9	10757.5	12730.4	14193.7	12730.4	10985.5	12730.4
SPRR3	0	23898.8	60283	0	82574.8	0	0	57714.6	0	49198.9
MRC2	13576.4	12714	9890.13	28653	12446.7	12231.1	8016.44	11266.4	8970.54	12784.1
CRNN	0	0	0	0	0	0	0	0	0	0
DKK3	10043.4	10043.4	19565.8	8643.23	10815	19545.8	10043.4	20867.4	10043.4	10706.9
EXTL2	31997.7	42862.4	34844	47133.6	28086.6	23724.1	30882	27672.6	20728.9	29509.5
CTSZ	20434.4	21770.8	28841.2	25290.6	28775.5	16083.2	20579.1	20699.1	15130	15558
BIN2	5044.53	0	0	78365.2	0	0	0	0	0	0
CTSF	39296.4	39789	29439.8	32222.4	34603.2	30009.4	15019.5	20326.5	26598.9	15333.5
MARCO	57561.3	70420.6	45984.7	90528.8	102271	105947	87770.8	75940.8	42687	44371.7
GASK1A	0	0	0	0	0	1172.7	0	0	0	0
DMBT1	17991	15444.2	10286	18910.2	18910.2	37777.7	49834.9	18910.2	75574.3	18910.2
FETUB	555061	557917	557486	526862	460562	380401	403745	422569	561092	527947
PCYOX1	104860	101395	79031.4	125107	77886.7	88568.5	185146	88535.6	223748	96603.6
ADAMTS1	4673.45	0	4673.45	0	0	0	0	0	0	0
DPP7	0	0	0	0	0	0	0	0	0	0
CPA4	13069.2	11226.9	4927.15	3293.21	12633.7	13058.4	11226.9	3203.8	11226.9	4099.01
CD84	42378.5	7170.75	4381.87	14666.4	16081	8239.82	7150.12	11900.1	11900.1	12228.1
LNPEP	235319	376883	146343	294920	274188	315737	103626	116991	63931.9	58566.2
MSRA	0	0	0	0	0	0	0	0	0	0
NAGK	0	0	0	2636.6	4833.29	0	0	0	0	0
GNPTG	65778	59462.6	64812.5	51793.2	70553.5	65691.8	45749.5	50474.5	43328	59606.9
DBNL	4513.84	0	3842.41	46211.6	32578	0	0	0	0	0
NAGPA	12590.4	25697.7	33133.1	42231.9	5495.86	4328.91	12590.4	12590.4	12590.4	4830.13
SERPINA10	157951	135477	146462	139553	146926	179024	138148	125114	149566	122238
PILRA	0	0	0	0	5659.13	0	0	14787.6	0	7076.48
TRHDE	7061.75	0	7020.93	0	0	4955.07	0	0	0	11402.1
PSME2	0	0	0	9552.28	18598.3	1218.18	0	0	0	2755.82
HEG1	13829.9	14117.2	11912.2	17552.1	15993.1	8013.24	10439.2	18481.5	12386.3	20124
CORO1C	0	0	0	53369	13833.7	2504.98	0	0	0	0
NOTCH3	18061.9	16691	16493	33976.9	22662	18342.4	26009	16619.5	21909.9	16385.5
PROCR	247920	251801	107399	192279	165087	184168	105554	103294	120939	91319.8
MINPP1	72077.9	80089	91176.9	96119.2	77303.4	76329.3	68449.3	86138.6	65774.8	80007.9
NSFL1C	0	0	0	16580.7	12561.2	0	0	0	0	0
TFR2	536.964	0	0	0	0	567.797	0	0	0	0
PSG11	81378.8	173919	325666	283849	251044	336892	145291	274120	69216.7	119170
PSG8	93720.9	67649.2	58624.6	59771.8	34043	76881.5	42737.2	18039.1	14216.8	20648.9
PA2G4	0	0	0	0	0	0	0	0	0	0
ERVW-1	49699.3	8697.18	11912.1	36446.5	14709.3	36580.6	14709.3	5034.68	14709.3	14029.3
TNN	26491.8	6948.66	20241.5	20127.3	20241.5	15195.7	20241.5	17774.6	20241.5	20241.5
CLEC11A	0	0	0	0	8778.04	0	0	0	0	0
ST3GAL6	12448.4	6719.65	6211.71	7301.81	9010.39	6804.53	9010.39	6249.39	9010.39	9010.39
VSIG4	12458.3	15134	16442.9	22336.2	11607.8	19330.8	15134	14534.4	15134	15134
ITM2B	14865.4	16152	13279.2	21616.2	17195.8	17667.1	21790.3	13206.8	19994.9	16731.8
MAN2B2	11771.9	4985.31	20521.7	4031.2	11146.3	14473.3	11771.9	7769.6	11771.9	3694.34
MYRF	16655	9823.92	4844.39	6645.09	7727.97	16615.5	12168.3	9755.53	12168.3	13116.9
TMA7	0	0	0	0	0	0	0	0	0	0
REXO2	0	0	0	0	0	0	0	3431.87	0	0
TLN1	90155.9	44182.2	27051.2	255826	24025.3	17960.9	56653.1	26339.9	15411.7	14663.2
PLXND1	20025.4	0	0	10899.6	0	15169.4	0	0	0	40746.4
HYOU1	64342	71621.7	55956.4	64172.7	54389.8	38962.1	57269	70496.1	50879.3	60910.9
ANGPTL3	16120.2	23663.8	12661.1	21609.3	36269.2	25540.5	23596.7	26937.1	19907.7	22562.2
LYVE1	85015.1	77814.2	59821.2	59944.4	43550.8	45801.1	107633	59492.8	85669.7	67768.7
HEBP2	0	0	0	11579.3	4805.91	0	0	0	0	0
CPQ	46639.1	43801.6	39742.6	32435.1	45631.4	45020.1	29379.9	27396.4	23280.9	26854.2
ROBO1	13136.6	11876	11296.2	13486.3	11876	10033.9	11876	15231.5	11876	6918.22
FCGBP	125807	134281	73121.8	138826	127571	117458	123825	140958	143849	153534
COLEC10	85998.8	86578.2	87845.9	120030	65561.4	83652.4	66054.5	70252.2	52427.9	48642.7
